# Supplementary material for: Integrative molecular network analysis identifies emergent enzalutamide resistance mechanisms in prostate cancer
Source: Oncotarget. 2017 Nov 20;8(67):111084–95. doi: 10.18632/oncotarget.22560 (PMC5762307; doi:10.18632/oncotarget.22560)
Supplement: Supplementary file 2 [file oncotarget-08-111084-s002.xlsx]

## Sheet: Sheet1
Gene	V16D_MDV_1	V16D_MDV_2	V16D_MDV_3	MR49F_MDV_1	MR49F_MDV_2	MR49F_MDV_3
A1BG	1.03007	1.1413	0.846025	1.57851	1.82177	1.70779
A1BG-AS1	0.975552	1.22353	1.05317	1.12833	1.07337	1.23383
A1CF	0.0453785	0.0567507	0.0404253	0.0362401	0.0447263	0.0457458
A2M	0.0355483	0.0138146	0.0138632	0.0153984	0	0.0221222
A2M-AS1	1.22851	0.914599	1.14608	0.635721	0.5277	0.714887
A2ML1	0.471011	0.556294	0.52477	0.324985	0.384274	0.483277
A2MP1	0.152273	0	0.119253	0	0.0540711	0
A4GALT	0.393437	0.516802	0.423623	0.265781	0.358783	0.485977
A4GNT	0.130187	0.348426	0.410302	0.126176	0.0346365	0.178382
AA06	0	0	0	0	0	0
AAAS	4.6511	4.6605	4.72307	4.76974	4.77416	4.81978
AACS	4.43008	4.46469	4.45965	4.74209	4.77343	4.79915
AACSP1	0.793077	0.724387	1.04895	1.03039	0.903193	1.0822
AADAC	0	0	0	0	0	0
AADACL2	0	0	0	0	0	0
AADACL3	0	0	0	0	0	0
AADACL4	0	0	0	0	0	0
AADAT	4.25913	4.36856	4.35176	5.56388	5.59745	5.60679
AAED1	3.15365	3.02278	2.81938	2.79457	2.89032	2.83334
AAGAB	4.57715	4.52994	4.55614	4.67532	4.68102	4.66452
AAK1	2.49948	2.4202	2.48006	2.69955	2.73008	2.72246
AAMDC	3.33987	3.34079	3.36556	3.60157	3.34169	3.63892
AAMP	5.51564	5.48638	5.41022	6.0388	6.01498	6.0076
AANAT	0.124882	0.0737534	0	0.231716	0.12782	0.111635
AAR2	3.69631	3.69875	3.81395	3.88295	3.88396	3.97842
AARD	0.728931	0.733887	0.722261	0.884912	0.79863	0.973706
AARS	6.99159	7.00492	6.93839	6.72333	6.70162	6.71659
AARS2	2.98596	2.99106	2.96393	2.78405	2.75421	2.71972
AARSD1	4.90027	4.96621	4.78225	5.11025	5.12817	5.10538
AASDH	2.92204	2.97222	3.0565	2.43902	2.49544	2.47417
AASDHPPT	3.98955	3.88977	3.89608	3.92034	3.89174	3.93256
AASS	2.44006	2.41823	2.41915	2.55655	2.56381	2.52241
AATF	5.32539	5.31811	5.17242	5.55655	5.53448	5.49271
AATK	0.703532	0.682241	0.525754	0.880065	0.83132	0.872041
AATK-AS1	0.0383586	0.128994	0.12943	0.143147	0.0778774	0.137687
ABAT	3.20443	3.24603	3.24075	2.46393	2.46749	2.57188
ABCA1	0.438992	0.409671	0.481596	0.503071	0.492334	0.492847
ABCA10	0.152774	0.143781	0.202562	0.208935	0.227617	0.224416
ABCA11P	2.30906	2.23721	2.14541	2.39444	2.29641	2.18442
ABCA12	0.820342	0.893824	1.00987	2.26263	2.38623	2.31689
ABCA13	0.164848	0.14265	0.150969	0.122131	0.14721	0.14416
ABCA17P	0.568394	0.449232	0.533537	0.404401	0.554154	0.455224
ABCA2	4.63769	4.66154	4.66288	5.124	5.15367	5.15015
ABCA3	3.56432	3.64118	3.64702	4.05599	4.01768	4.04929
ABCA4	0.014913	0.0427232	0.034399	0.0192154	0.0229588	0.0344062
ABCA5	1.25788	1.26144	1.34568	1.58602	1.63397	1.58541
ABCA6	0	0	0	0	0	0
ABCA7	2.21629	2.19709	2.15553	2.22019	2.2172	2.10089
ABCA8	0	0.0111526	0.0111919	0.0124325	0.00992454	0
ABCA9	0.438258	0.556206	0.582597	0.512533	0.548797	0.417887
ABCB1	0.00590248	0	0.0136705	0	0.0121237	0
ABCB10	2.96825	3.03885	2.9498	2.97951	2.84209	2.95182
ABCB11	0.226464	0.236254	0.178326	0.0298249	0.0119678	0.0215362
ABCB4	0.120109	0.176321	0.130771	0.0559431	0.0739023	0.040497
ABCB5	0.680195	0.63032	0.727805	0.773064	0.825912	0.799635
ABCB6	4.6282	4.60495	4.55936	4.90739	4.98403	4.95079
ABCB7	3.9358	3.89669	3.82749	4.26201	4.22665	4.25594
ABCB8	2.85521	2.89744	2.65181	2.96351	2.99781	2.98311
ABCB9	1.91198	1.93132	1.96027	2.26803	2.35184	2.30097
ABCC1	4.25368	4.17294	4.28513	4.31769	4.32963	4.36685
ABCC10	1.61632	1.60228	1.77595	1.51012	1.5117	1.51621
ABCC11	0.0597818	0.124956	0.0709932	0.0632864	0.0631	0.0902818
ABCC12	0	0	0	0	0	0
ABCC13	0.385448	0.41872	0.372057	0.30395	0.34425	0.292045
ABCC2	0.0540333	0.0377258	0.0253484	0	0.0224904	0.0303714
ABCC3	0.0107165	0.0845984	0.106809	0.0814113	0.240241	0.230473
ABCC4	3.70908	3.70519	3.79192	4.69554	4.69548	4.72066
ABCC5	3.41404	3.47839	3.42646	3.83919	3.88988	3.8171
ABCC5-AS1	0.35524	0.403868	0.721053	0.238962	0	0.332747
ABCC6	0.910144	1.55299	1.80241	0.634565	0.594713	0.693965
ABCC6P1	0.275511	0.314376	0.315374	0.147114	0.0569888	0.0324304
ABCC6P2	0.987387	0.844664	1.36109	0.621885	0.396193	0.575999
ABCC8	1.62144	1.46333	1.55317	1.40054	1.37138	1.33298
ABCC9	3.94868	4.00317	4.01275	3.36859	3.34749	3.28804
ABCD1	4.39708	4.35914	4.28073	5.41418	5.4654	5.44754
ABCD2	0.0308379	0.011972	0.0590948	0	0	0
ABCD3	4.57256	4.488	4.53025	4.63616	4.67177	4.68986
ABCD4	2.3467	2.22171	2.33485	2.3973	2.49914	2.4286
ABCE1	5.32687	5.30354	5.30732	5.13394	5.1076	5.15162
ABCF1	4.41959	4.40452	4.35377	4.69437	4.73202	4.71358
ABCF2	4.85661	4.77792	4.71607	5.32243	5.31467	5.32154
ABCF3	5.21596	5.19422	5.15358	5.06516	5.10421	5.17156
ABCG1	1.85223	1.64931	1.80074	1.88493	1.77006	1.92991
ABCG2	0.395158	0.406949	0.349809	0.174995	0.11657	0.150216
ABCG4	0.0762738	0.0358019	0.105204	0.144288	0.157506	0.0984485
ABCG5	0.0208941	0	0	0	0	0
ABCG8	0	0	0	0	0	0
ABHD1	1.29839	1.14162	1.16681	1.08045	1.11435	0.872053
ABHD10	5.08092	5.0099	5.01527	4.76119	4.73202	4.75538
ABHD11	4.66714	4.74764	4.7005	5.23945	5.19978	5.28116
ABHD12	4.39391	4.349	4.34642	4.48211	4.56226	4.53649
ABHD12B	0	0	0	0	0	0
ABHD13	1.43582	1.462	1.53403	1.74839	1.66265	1.68327
ABHD14A	4.55955	4.44542	4.4863	4.09174	3.95363	4.00327
ABHD14A-ACY1	1.13527	9.09e-10	0.50862	1.54569	1.55474	1.40994
ABHD14B	3.99251	3.93408	3.82007	3.80667	3.87044	3.84818
ABHD15	1.97782	1.88881	1.98932	1.73568	1.78983	1.74936
ABHD16A	3.33909	3.2826	3.2791	3.31102	3.26238	3.36309
ABHD16B	2.6325	2.73046	2.60472	2.32443	2.58828	2.41989
ABHD2	6.5411	6.55913	6.56613	6.97835	6.94841	6.97528
ABHD3	2.72876	2.65906	2.77951	2.90567	2.87294	2.98059
ABHD4	4.71494	4.74089	4.66966	4.63813	4.65063	4.70832
ABHD5	3.35613	3.35913	3.28071	3.04772	2.92669	2.99448
ABHD6	3.37336	3.42471	3.33709	3.14588	3.34332	3.28719
ABHD8	3.24994	3.29037	3.11321	3.35245	3.43991	3.39419
ABI1	3.31093	3.36826	3.3353	3.38714	3.3647	3.29609
ABI2	2.86281	2.86876	2.86552	2.88316	2.8672	2.88536
ABI3	0.697278	0.975436	0.875267	0.56624	0.289172	0.425277
ABI3BP	0	0.0143941	0.0287464	0.0631326	0.0380958	0.0680668
ABL1	3.39528	3.43391	3.3991	3.82127	3.8642	3.79866
ABL2	2.55884	2.50544	2.52079	2.35022	2.41834	2.42397
ABLIM1	3.86688	3.83895	3.86397	3.43228	3.50855	3.46222
ABLIM2	0.413723	0.438535	0.220442	0.323929	0.600262	0.349242
ABLIM3	0.0128626	0.0441654	0.0149248	0.0329655	0.0650015	0.0238112
ABO	0	0	0	0	0	0
ABP1	0.0700024	0.0806952	0.106997	0.0897119	0	0
ABR	3.77061	3.78167	3.78748	4.32712	4.32129	4.29404
ABRA	0	0.0240171	0.0241012	0.0267597	0	0
ABRACL	3.52406	3.38071	3.5512	3.55147	3.4876	3.6223
ABT1	2.90079	2.98982	2.90467	3.12448	3.25732	3.11758
ABTB1	1.05212	1.04358	1.1439	1.42857	1.40852	1.33556
ABTB2	1.94192	2.08819	2.0513	1.44738	1.48902	1.55147
ACAA1	5.35833	5.37216	5.27593	5.1035	5.18287	5.20017
ACAA2	2.93153	2.8201	2.8984	3.54589	3.62209	3.70932
ACACA	5.43782	5.48946	5.47144	5.74585	5.77139	5.82325
ACACB	1.78887	1.77452	1.78301	1.50354	1.44794	1.50566
ACAD10	3.37663	3.47057	3.3735	2.68694	2.7763	2.76814
ACAD11	2.75411	2.6623	2.72618	2.51721	2.69247	2.4641
ACAD8	3.39535	3.27199	3.42552	3.43314	3.51228	3.65549
ACAD9	5.01324	4.99451	4.99363	4.85756	4.89534	4.84771
ACADL	0	0	0.0532267	0.273619	0.340847	0.362544
ACADM	5.45888	5.46172	5.42274	5.23749	5.20095	5.16685
ACADS	1.7272	1.90642	1.73647	2.5064	2.50279	2.49961
ACADSB	4.70738	4.75804	4.71603	4.25491	4.27083	4.2233
ACADVL	6.5834	6.57114	6.61344	6.94583	6.96134	6.91427
ACAN	0.00638448	0	0	0	0.00657057	0
ACAP1	0.401783	0.47525	0.476681	0.367467	0.411992	0.620193
ACAP2	4.00986	3.98243	3.98943	3.37522	3.34113	3.39112
ACAP3	4.03577	4.10091	4.01264	4.29666	4.38323	4.34473
ACAT1	6.32354	6.32237	6.23322	6.187	6.15568	6.13249
ACAT2	5.03729	5.08839	4.95957	4.39156	4.27393	4.28922
ACBD3	4.94882	5.02164	4.9228	4.97776	4.94461	4.89027
ACBD4	2.98404	3.12092	3.22201	2.96671	3.13071	3.10718
ACBD5	3.59946	3.48915	3.50307	3.35063	3.29923	3.37382
ACBD6	4.47904	4.46001	4.43068	4.23143	4.36676	4.21915
ACBD7	3.35482	3.24841	3.30637	2.99729	2.9427	2.96515
ACCS	0	0	0	0	0	0
ACCSL	0	0	0	0	0	0
ACD	2.71876	2.63124	2.71876	2.85944	2.89618	2.80543
ACE	0	0	0	0	0	0
ACE2	0.138559	0.0729139	0.108402	0.0612377	0.0650361	0.0731805
ACER1	0	0	0.0684561	0.147968	0.119216	0.108045
ACER2	2.3447	2.49142	2.49561	2.21468	2.30868	2.34369
ACER3	3.09194	3.02191	3.12647	3.06569	2.9486	2.93195
ACHE	0.151898	0.174743	0.087348	0.209229	0.151399	0.185668
ACIN1	5.68325	5.67191	5.58459	5.83816	5.88172	5.79858
ACLY	6.23331	6.24818	6.20446	6.45691	6.46533	6.48318
ACMSD	0.0986032	0.0578638	0.26944	0	0.101385	0.219472
ACN9	3.41185	3.36592	3.39616	3.04257	3.17215	3.06105
ACO1	3.70084	3.7719	3.80606	3.88942	3.82519	3.86171
ACO2	5.48525	5.54626	5.39611	5.41023	5.42513	5.36491
ACOT1	2.2005	2.09039	1.91208	2.74389	2.78785	2.81391
ACOT11	1.24425	1.29959	1.17186	1.32327	1.44525	1.28816
ACOT12	0.0295951	0	0.0343083	0.0380779	0	0
ACOT13	3.11375	3.12504	3.04568	3.23669	3.15533	3.20776
ACOT2	3.04232	2.89313	2.9323	3.83677	3.86543	3.79036
ACOT4	0	0	0	0.0474423	0	0.0343155
ACOT6	0	0	0	0	0	0
ACOT7	5.03728	4.9372	4.95232	5.31352	5.23449	5.28252
ACOT8	3.77626	3.79969	3.6899	4.25688	3.95694	4.05352
ACOT9	3.29482	3.19225	3.33552	2.66646	2.74376	2.65407
ACOX1	3.24062	3.2351	3.23647	3.26374	3.30833	3.3035
ACOX2	0.812065	0.650205	0.689048	3.02573	2.85248	2.68653
ACOX3	2.32586	2.44193	2.43423	2.3565	2.58385	2.69765
ACOXL	0.162719	0.438545	0.307617	0.312794	0.189588	0.212227
ACP1	5.86789	5.89009	5.74683	6.12221	6.06175	6.06642
ACP2	3.69705	3.60619	3.59813	4.20127	4.15296	4.25599
ACP5	0.367202	0.419052	0.551061	0.140135	0.250765	0.204532
ACP6	3.62347	3.4286	3.48935	3.50178	3.35532	3.54762
ACPL2	1.3016	1.47054	1.45791	1.53104	1.5768	1.6813
ACPP	4.50954	4.58392	4.55074	4.50313	4.4915	4.48827
ACPT	0.332202	0.335887	0.202049	0.842835	1.18007	0.950282
ACR	0.172376	0.0520147	0.102568	0	0	0.0826465
ACRBP	0.121651	0.297538	0.106507	0.0796553	0.0322947	0.0577923
ACRC	0.675456	0.396878	0.413832	0.900591	0.863458	0.961807
ACRV1	0.570437	0.224952	0.357338	0.500401	0.841185	0.39901
ACSBG1	0.111397	0.16846	0.207576	0.207614	0.220671	0.231523
ACSBG2	0.305696	0.26881	0.329895	0.204491	0.203914	0.185301
ACSF2	1.65314	1.58415	1.55682	1.21021	1.60382	1.43616
ACSF3	2.26076	2.3338	2.3118	2.32044	2.29968	2.30129
ACSL1	5.93361	6.00166	6.00748	5.34246	5.34562	5.40367
ACSL3	5.912	5.93386	5.93262	6.87684	6.87054	6.88888
ACSL4	0.325777	0.429136	0.531777	0.873429	0.692592	0.812281
ACSL5	0.135261	0.155399	0.137325	0.088708	0.117182	0.149417
ACSL6	1.01774	1.0223	1.01992	0.778766	0.75767	0.859557
ACSM1	0.333869	0.379939	0.406656	1.06045	1.37148	0.935009
ACSM2A	0.0192096	0.0222036	0.0222816	0.0729855	0.0295499	0
ACSM2B	0	0	0	0	0	0
ACSM3	4.0641	4.18467	4.01774	3.7363	3.57951	3.75492
ACSM4	0.03427	0.0395793	0.0397173	0	0	0
ACSM5	0	0	0	0.0307641	0	0.0222164
ACSS1	0.047649	0.036892	0.0370208	0.0613227	0.0243817	0.106877
ACSS2	3.80939	3.86744	3.8849	3.9627	3.88633	4.00636
ACSS3	0.0913761	0.0216662	0.0484671	0.00607364	0.0383217	0.0303544
ACTA1	0.559667	0.749581	0.812272	0.637818	0.790925	0.931579
ACTA2	1.87448	1.76541	1.52023	0.485196	0.53322	0.483528
ACTB	10.0395	10.0245	9.95919	10.0717	10.1026	10.1048
ACTBL2	0	0	0	0	0	0
ACTC1	0.1477	0.226162	0.113809	0.0421491	0.026005	0.011796
ACTG1	8.87221	8.88573	8.79679	8.86606	8.90628	8.89091
ACTG1P4	0.682396	0.900123	0.688602	0.402746	0.232405	0.274192
ACTG2	0.317629	0.305562	0.0307152	0.131809	0.148081	0.223735
ACTL10	2.05799	1.88707	1.81556	1.39107	1.67441	1.53771
ACTL6A	5.58276	5.60589	5.62798	5.04594	5.0473	5.07189
ACTL6B	0	0	0.0905057	0	0	0
ACTL7A	0	0	0	0	0	0
ACTL7B	0.0436978	0	0	0	0.0449547	0
ACTL8	0.619027	0.499102	0.500594	0.656468	0.716692	0.679497
ACTL9	0	0	0	0	0	0
ACTN1	5.1012	5.09551	5.06064	4.77897	4.76108	4.74374
ACTN1-AS1	0.12916	0.148436	0	0	0.132765	0
ACTN2	0.0122909	0.014212	0	0.0158411	0.0126485	0.0114232
ACTN3	0.0852777	0.0769646	0.0879331	0.155098	0.170364	0.0997147
ACTN4	6.03517	6.0387	5.92307	6.34606	6.40562	6.36129
ACTR10	4.02895	3.93893	3.97972	3.85934	3.73142	3.82671
ACTR1A	5.08819	5.02766	5.0014	5.47923	5.44432	5.41577
ACTR1B	3.73354	3.64309	3.67284	4.47983	4.58081	4.60753
ACTR2	5.46936	5.438	5.43626	5.23786	5.15399	5.23413
ACTR3	6.06758	6.05727	6.11065	5.94414	5.90059	5.87056
ACTR3B	3.43152	3.50774	3.45124	3.33874	3.40063	3.34612
ACTR3BP2	0	0	0	0	0	0
ACTR3BP5	0	0	0	0	0	0
ACTR3C	2.22107	2.05762	2.29068	2.89896	2.57708	2.85407
ACTR5	2.51908	2.42365	2.39191	2.65743	2.67564	2.62817
ACTR6	4.28561	4.22959	4.20063	3.78942	3.9162	3.82995
ACTR8	3.3964	3.53157	3.31583	3.27387	3.27741	3.21601
ACTRT1	0	0	0	0.0545872	0	0
ACTRT2	0	0	0	0	0	0
ACTRT3	2.00826	1.78694	1.8491	0.663399	0.652105	0.849987
ACVR1	2.08426	1.89516	1.96602	1.84174	1.8615	2.08525
ACVR1B	3.35282	3.25534	3.38216	3.24643	3.29876	3.21843
ACVR1C	0.0883503	0.0298087	0.0576281	0.0474967	0.116059	0.0800692
ACVR2A	1.73736	1.71576	1.66217	1.52856	1.40844	1.432
ACVR2B	1.42053	1.47222	1.47274	1.39218	1.37533	1.35505
ACVR2B-AS1	1.15651	1.19491	1.3257	1.03142	0.716668	0.712831
ACVRL1	0.103899	0.106455	0.0557892	0.084887	0.122685	0.0799275
ACY1	6.05433	6.1382	6.098	6.00675	5.97324	6.00498
ACY3	0	0	0	0	0	0
ACYP1	3.04474	3.47872	3.0295	4.15886	4.01409	4.09564
ACYP2	2.66496	2.80135	2.45232	2.55511	2.64071	2.45701
ADA	2.89436	2.8714	2.70023	3.73275	3.62691	3.52139
ADAD1	0	0	0	0	0	0
ADAD2	0	0.0329286	0.0330438	0	0	0
ADAL	3.42326	3.3919	3.26825	3.02543	2.9969	3.17722
ADAM10	5.20758	5.21882	5.23928	5.0215	4.96637	4.98467
ADAM11	1.75301	1.69292	1.71004	1.8989	1.9509	1.91988
ADAM12	0.790124	0.809786	0.709341	0.422171	0.413888	0.343328
ADAM15	6.58691	6.61588	6.51456	6.52583	6.57683	6.60571
ADAM17	2.4956	2.49236	2.48668	2.62634	2.63658	2.63552
ADAM18	0	0	0.0279617	0.0544142	0.0248116	0
ADAM19	0.122218	0.0578553	0.0675086	0	0.0173975	0.0157146
ADAM1A	2.2038	2.07565	2.20721	2.21421	2.3055	2.27702
ADAM2	3.3063	3.26617	3.32501	6.21213	6.20269	6.25139
ADAM20	0.0204773	0.0698679	0.0237503	0.0263703	0.0824988	0.0927606
ADAM20P1	0.242312	0.329935	0.36536	0.363534	0.265047	0.226415
ADAM21	0.114651	0.0614335	0.120766	0.302029	0.414439	0.315595
ADAM21P1	0.0143921	0.0166397	0	0.0368552	0.181603	0.140735
ADAM22	2.47422	2.58063	2.47179	2.17164	2.08581	2.05062
ADAM23	2.29652	2.26011	2.35207	1.59917	1.50228	1.54615
ADAM28	0.034966	0	0.0204036	0.151602	0.122174	0.0954274
ADAM29	0	0	0	0	0	0
ADAM30	0	0	0	0	0	0
ADAM32	0.0210009	0.0481423	0	0.130416	0.221578	0.0950733
ADAM33	0.0539336	0.00316646	0.0237278	0	0.0472912	0.0227917
ADAM3A	0	0.0275346	0.0276311	0.0306749	0	0
ADAM5	0	0.0405673	0	0	0	0
ADAM6	0.0322216	0.0734996	0.0373476	0.0414464	0	0
ADAM7	0.0812716	0.0569044	0.0756441	4.06985	4.08816	3.99422
ADAM8	1.39875	1.54835	1.26687	1.5516	1.41804	1.50714
ADAM9	5.55489	5.54124	5.60727	6.38555	6.3397	6.38038
ADAMDEC1	0	0	0	0	0	0
ADAMTS1	4.25192	4.27475	4.22473	6.12743	6.13867	6.14311
ADAMTS10	0	0	0	0	0	0
ADAMTS12	0	0.0384861	0	0.0144274	0.0455327	0.0309849
ADAMTS13	1.75424	1.68587	1.70906	1.7065	1.64	1.80621
ADAMTS14	0.259772	0.215201	0.257537	0.0402793	0.0533004	0.0482024
ADAMTS15	0.6174	0.630026	0.696157	0.253308	0.306361	0.337802
ADAMTS16	0.0222069	0	0.0129344	0.0143673	0	0.010359
ADAMTS17	0.726512	0.779657	0.76281	0.690316	0.74099	0.723485
ADAMTS18	0	0	0	0	0	0
ADAMTS19	0	0	0	0.0140307	0	0
ADAMTS2	0.517581	0.364342	0.311596	0.0916953	0.28049	0.231522
ADAMTS20	0.0934406	0.086698	0.128602	0.0247011	0.0584133	0.0441626
ADAMTS3	1.64478	1.75586	1.78848	1.35815	1.4444	1.39033
ADAMTS4	0.817603	0.784239	0.742426	0.84859	0.916506	0.81851
ADAMTS5	0.0112413	0	0	0	0.0230447	0.00523315
ADAMTS6	0.0150328	0.0259916	0.0346732	0	0.0154696	0.0209081
ADAMTS7	0.417855	0.490468	0.423653	0.498183	0.641038	0.593954
ADAMTS8	0.0455635	0.119857	0.0527735	0.0962731	0.107092	0.042381
ADAMTS9	0.0370642	0.0512099	0.0259226	0	0.0381329	0.0276402
ADAMTS9-AS2	0	0	0	0	0	0
ADAMTSL1	0.0208127	0.00806282	0.0161374	0.0268015	0.0425193	0.0193474
ADAMTSL2	0.398145	0.42138	0.586643	0.541647	0.589787	0.640401
ADAMTSL3	0.0658367	0.0342316	0.0512249	0.247869	0.194299	0.194854
ADAMTSL4	0.696119	0.798225	0.727349	0.581553	0.524274	0.568672
ADAMTSL5	0.370543	0.245559	0.275598	0.404799	0.380059	0.317502
ADAP1	1.62227	1.53595	1.40209	2.90091	3.10809	3.00198
ADAP2	1.51635	1.70214	1.66785	1.40639	1.62274	1.45539
ADAR	5.86909	5.87469	5.8135	5.59374	5.58697	5.61348
ADARB1	2.78535	2.80431	2.92636	2.45302	2.59174	2.62845
ADARB2	0.0624613	0.0182446	0.029309	0.027656	0.0542486	0.0326567
ADARB2-AS1	0	0	0	0	0	0
ADAT1	4.12017	4.06415	3.99341	2.69481	2.77998	2.83478
ADAT2	2.04828	2.05301	2.11419	1.6108	1.63972	1.62261
ADAT3	1.77379	1.97168	1.74687	1.86877	1.93171	1.83886
ADC	0.356765	0.357647	0.476035	0.702675	0.823743	0.790659
ADCK1	2.67344	2.69734	2.56302	2.24468	2.28083	2.33554
ADCK2	3.94525	3.95296	4.08659	4.54093	4.47975	4.56249
ADCK3	4.82953	4.83336	4.81255	4.84983	4.81041	4.83537
ADCK4	3.00438	2.8798	2.89775	3.26756	3.15037	3.25659
ADCK5	2.21495	2.28503	2.22261	2.78579	2.64256	2.70419
ADCY1	2.83078	2.8262	2.86562	2.90198	2.92533	2.94302
ADCY10	0.149138	0.124668	0.0920359	0.028639	0.041515	0.0611661
ADCY10P1	0.458449	0.306207	0.300154	0.365603	0.403459	0.387688
ADCY2	0.162419	0.0383924	0.122905	0.216194	0.242346	0.298451
ADCY3	3.12759	3.077	3.01169	3.68045	3.59864	3.69546
ADCY4	0	0.0190925	0	0	0	0
ADCY5	0.144342	0.165756	0.188688	0.12093	0.0867869	0.143808
ADCY6	3.34191	3.3058	3.31949	3.42567	3.45234	3.4818
ADCY7	1.34832	1.32635	1.30848	1.79153	1.7951	1.85991
ADCY8	0	0	0	0	0	0
ADCY9	2.51377	2.50374	2.45031	2.59725	2.61282	2.63537
ADCYAP1	0	0	0.0206193	0	0	0.0165224
ADCYAP1R1	0	0	0.00991439	0.0435879	0.0434598	0.0392902
ADD1	5.41955	5.41698	5.33856	5.41401	5.41883	5.4337
ADD2	0.809758	0.806241	0.69465	0.646448	0.690549	0.571296
ADD3	1.83757	1.7963	1.88236	0.313245	0.385359	0.362204
ADGB	0	0	0	0	0	0
ADH1A	0	0.114464	0	0.0521879	0	0.0377651
ADH1B	0	0.0124074	0	0.0275299	0.0650168	0.0198745
ADH1C	0.120961	0.0941873	0.0480286	0.202236	0.163523	0.14841
ADH4	0.156569	0.0679582	0.084749	0	0.0153915	0
ADH5	3.75959	3.95554	3.89006	4.02738	4.00445	4.16284
ADH6	0.282767	0.0997415	0.281555	0	0.1316	0.0408782
ADH7	0	0	0	0	0	0
ADHFE1	0.361106	0.266051	0.411692	0.0792427	0.124418	0.139646
ADI1	5.98307	6.05377	6.03971	6.50571	6.52842	6.49844
ADIG	0	0	0	0	0	0.165376
ADIPOQ	0.296796	0.352802	0.350275	0.319458	0.332212	0.40412
ADIPOQ-AS1	0.311912	0.260988	0.27827	0.232911	0.119855	0.296933
ADIPOR1	6.3117	6.29403	6.28673	6.17658	6.12268	6.12397
ADIPOR2	4.27317	4.3339	4.37572	4.35377	4.3667	4.32922
ADIRF	0	0	0	0	0	0
ADK	4.67211	4.7824	4.76278	4.10498	4.19285	4.2266
ADM	0.272626	0.0959439	0.271453	0.106603	0.0856506	0.114802
ADM2	3.33848	3.32323	3.16512	3.7744	3.74961	3.75091
ADM5	1.01981	1.37456	1.19113	1.21792	1.02695	1.05722
ADNP	5.23534	5.27884	5.23162	5.08012	5.03465	5.0497
ADNP2	3.11418	3.16243	3.17624	3.11341	3.20945	3.23408
ADO	3.96818	4.02665	4.05916	3.73935	3.74727	3.79597
ADORA1	0.350013	0.223062	0.244375	0.691886	0.57633	0.752557
ADORA2A	0.570991	0.692583	0.678222	0.609284	0.47185	0.621473
ADORA2A-AS1	1.04224	0.928746	0.980281	0.947769	1.13622	1.09582
ADORA2B	1.99152	2.25233	2.09303	1.96303	2.02964	2.06086
ADORA3	0.0763924	0.0880318	0	0.0333566	0	0
ADPGK	4.12125	4.10036	4.11138	4.22645	4.26852	4.28455
ADPGK-AS1	0.434562	0.731966	0.366369	0.665285	0.680728	0.701289
ADPRH	0	0	0	0.0211347	0.0168815	0
ADPRHL1	2.98473	2.96079	3.08566	3.15404	3.04818	3.11978
ADPRHL2	3.60534	3.82622	3.64691	3.85958	4.12425	4.0433
ADPRM	1.87762	1.96323	1.81446	1.61866	1.87417	1.68864
ADRA1A	1.242	1.36854	1.19961	1.3926	1.34795	1.37113
ADRA1B	0.0258035	0	0	0	0	0
ADRA1D	0	0.0248681	0	0	0.0221412	0.0200029
ADRA2A	1.09721	1.1155	1.15663	1.31982	1.35427	1.44563
ADRA2B	0.133112	0.0784993	0.116598	0.266258	0.184961	0.210588
ADRA2C	1.58676	1.59722	1.45358	1.39674	1.45241	1.46662
ADRB1	0.713916	0.79976	0.88002	0.404135	0.37943	0.331866
ADRB2	3.03311	3.11861	3.01047	3.53248	3.46832	3.4026
ADRB3	0	0	0	0	0	0.0201655
ADRBK1	5.21885	5.21775	5.06594	5.88397	5.88053	5.90503
ADRBK2	2.27225	2.22103	2.23423	1.87324	1.90075	1.94543
ADRM1	5.68083	5.60539	5.57607	6.24122	6.26045	6.26131
ADSL	5.15425	5.07559	5.04045	5.4869	5.52848	5.47133
ADSS	5.05757	5.04642	5.06722	4.54315	4.5119	4.50334
ADSSL1	2.35124	2.55026	2.44197	2.30446	2.18114	2.23298
ADTRP	0.127609	0.181116	0	0.0424041	0.0339205	0.0306564
AEBP1	0.0672414	0.0470122	0.0625643	0.102835	0.0555902	0.0988608
AEBP2	3.17012	3.15213	3.11471	3.09742	3.07775	3.1067
AEN	3.46918	3.47995	3.54236	3.76455	3.74932	3.79228
AES	5.78565	5.85787	5.68655	5.85041	5.94713	6.05363
AFAP1	1.70972	1.83558	1.78866	2.2899	2.2569	2.19423
AFAP1-AS1	0.016108	0.0186218	0.0279407	0.0207527	0.0410879	0.0371431
AFAP1L1	0.171678	0.143828	0.165835	0.143535	0.0575033	0.103817
AFAP1L2	0.173609	0.17017	0.199731	0.0713721	0.0850436	0.138196
AFF1	3.41177	3.36354	3.36327	2.90745	2.89344	2.83132
AFF2	0	0	0.00919104	0.0668674	0.0243264	0.0837568
AFF3	2.67288	2.6892	2.66006	2.80458	2.82332	2.85528
AFF4	4.69079	4.69896	4.71648	4.55648	4.55772	4.52794
AFG3L1P	2.94292	2.93287	2.92605	2.47441	2.6225	2.62253
AFG3L2	5.11925	5.12704	5.09264	5.16221	5.16115	5.1324
AFM	0	0	0	0	0	0
AFMID	4.77269	4.86887	4.84487	4.58568	4.63321	4.69665
AFP	0	0	0	0	0.0297418	0
AFTPH	3.23164	3.33935	3.22124	2.85433	2.74501	2.78304
AGA	3.80545	3.70099	3.90922	3.22303	3.33895	3.34875
AGAP1	2.0245	2.09254	2.08237	2.30925	2.19949	2.07412
AGAP11	1.42172	1.45851	1.46813	1.36297	1.3465	1.29626
AGAP2	0.06719	0.026286	0.0650634	0.193516	0.166931	0.207935
AGAP3	4.47441	4.48379	4.4584	4.74385	4.79507	4.81938
AGAP4	2.11535	2.23702	2.10534	2.40903	2.30805	2.34185
AGAP5	2.32649	2.30257	2.22708	2.41862	2.354	2.42277
AGAP6	2.50678	2.54954	2.40009	2.64659	2.69968	2.64874
AGAP7	1.89754	1.90903	1.83607	2.05973	2.05499	2.01376
AGAP8	2.18376	2.24289	2.13619	2.34422	2.25628	2.27649
AGAP9	3.03156	3.112	3.03937	3.23843	3.13599	3.15974
AGBL1	0	0	0	0	0	0
AGBL2	0	0.0181084	0	0	0.0161186	0
AGBL3	0.276375	0.402137	0.498688	1.60575	1.55237	1.54112
AGBL4	0.16298	0.206339	0.167924	0.207058	0.202192	0.3326
AGBL5	4.24826	4.31826	4.11916	4.40298	4.3988	4.38112
AGER	1.65599	1.597	1.46403	1.5478	1.53513	1.47508
AGFG1	2.35687	2.38375	2.41786	2.5195	2.5814	2.51974
AGFG2	2.61431	2.5667	2.75556	2.76837	2.68668	2.72481
AGGF1	4.22218	4.24654	4.18087	4.17734	4.11308	4.11205
AGK	4.68318	4.66765	4.61235	4.64698	4.602	4.62045
AGL	3.01192	2.94236	2.99537	2.18602	2.11556	2.248
AGMAT	1.31685	1.21018	1.2507	1.14081	1.2015	1.23769
AGMO	0.566852	0.516509	0.484411	0.552215	0.589605	0.600197
AGO1	3.74248	3.74155	3.79557	3.65576	3.71118	3.6232
AGO2	3.85267	3.93781	3.84494	4.14886	4.218	4.15725
AGO3	2.85085	2.8693	2.83345	2.50827	2.4192	2.45028
AGO4	2.98101	2.97051	2.94793	2.58949	2.61869	2.59095
AGPAT1	5.00093	5.04658	4.86754	5.05076	5.09723	5.05613
AGPAT2	2.78559	3.00316	2.5846	3.66854	3.86486	4.01201
AGPAT3	4.41266	4.45303	4.36536	4.56541	4.60264	4.67075
AGPAT4	0.0275518	0.0318319	0.0319432	0.017837	0.0142441	0.0256162
AGPAT4-IT1	0.122971	0.0506297	0.0371462	0.0228385	0.0359994	0.0803871
AGPAT5	3.45334	3.46297	3.4259	3.36408	3.335	3.3454
AGPAT6	4.03288	3.99105	3.90409	4.1231	4.15386	4.16124
AGPAT9	0.512682	0.397609	0.418081	0.394557	0.32293	0.391188
AGPHD1	3.43187	3.56621	3.4341	3.00063	3.1013	2.98286
AGPS	2.30799	2.27791	2.29386	2.18016	2.21054	2.18066
AGR2	0.998047	0.992107	0.581393	2.36939	2.47135	2.38845
AGR3	0	0	0	0.120928	0.0972539	0.171088
AGRN	3.72098	3.75507	3.64135	4.11176	4.07665	4.12261
AGRP	0.0922912	0	0	0.22712	0	0
AGSK1	3.87078	3.84807	3.9092	4.7232	4.799	4.55964
AGT	0.81773	0.705133	0.814778	0.423771	0.65688	0.519866
AGTPBP1	3.00074	2.95863	2.96871	3.05011	3.01959	2.97722
AGTR1	0	0	0	0	0	0
AGTR2	0	0	0	0	0	0
AGTRAP	5.60856	5.61463	5.4758	6.03078	6.00862	6.03993
AGXT	0.110519	0.0436346	0.0437866	0.141093	0.149594	0.0694488
AGXT2	0	0	0	0	0	0.0223465
AGXT2L1	1.23841	1.12005	1.103	0.757903	0.711181	0.687298
AGXT2L2	3.02455	2.83841	3.03895	2.99404	3.27065	3.14836
AHCTF1	4.76158	4.75367	4.75735	4.10096	4.09298	4.10533
AHCTF1P1	2.88394	2.85271	2.87336	2.46066	2.43297	2.51017
AHCY	7.10534	7.12019	7.06806	7.18413	7.20008	7.18915
AHCYL1	5.09036	5.06201	5.08269	5.03306	4.92853	4.98348
AHCYL2	2.50676	2.46558	2.51468	2.67501	2.69597	2.62798
AHDC1	1.49709	1.53511	1.54184	2.09941	2.15556	2.10971
AHI1	2.98867	2.93317	2.92074	2.4919	2.41823	2.45616
AHNAK	2.90936	2.9113	2.96673	3.84609	3.86711	3.82543
AHNAK2	0.506654	0.567653	0.536662	0.704808	0.597341	0.648389
AHR	0.626947	0.654332	0.601194	1.62708	1.60342	1.63905
AHRR	0.237243	0.241535	0.192998	0.250958	0.259848	0.282551
AHSA1	7.21897	7.22879	7.14694	7.33041	7.35503	7.30934
AHSA2	3.30916	3.17396	3.26541	3.28504	3.26806	3.31807
AHSG	0.648459	0.728249	0.909657	0	0	0
AHSP	0	0.19123	0	0	0	0
AICDA	0.678762	0.883791	0.661739	0.755156	0.671061	0.662241
AIDA	8.31577	8.34103	8.33446	7.14271	7.10294	7.1914
AIF1	0	0.0472036	0	0	0	0
AIF1L	5.22645	5.22508	5.23064	4.76025	4.75611	4.79369
AIFM1	5.22444	5.31087	5.21193	5.77389	5.72104	5.76226
AIFM2	0.870568	0.58368	0.842434	1.02034	1.1663	1.00266
AIFM3	0.0500154	0	0.057915	0	0.025949	0
AIG1	4.84255	4.86784	4.90289	3.78807	3.84597	3.74402
AIM1	0.819008	0.784394	0.84091	0.768105	0.73178	0.710248
AIM1L	0.269618	0.267593	0.227041	0.284299	0.477959	0.562975
AIM2	0	0	0	0	0	0
AIMP1	4.13974	4.1518	4.12492	4.42954	4.42242	4.418
AIMP2	5.42764	5.44887	5.18328	5.19843	5.14002	5.25479
AIP	4.45209	4.46538	4.49449	4.91783	4.83628	4.91466
AIPL1	0.669294	0.48327	0.450955	0.826181	0.855025	0.973783
AIRE	0.106377	0.0613186	0.0814715	0.105622	0.0268434	0.0636685
AIRN	0.0503097	0.0147342	0.137909	0	0.0421274	0
AJAP1	0	0	0	0	0	0
AJUBA	2.78742	2.77063	2.78128	2.73275	2.68707	2.66286
AK1	4.71422	4.6207	4.6384	4.98413	4.98692	4.97047
AK2	6.11213	6.07019	6.00487	6.15882	6.09482	6.13583
AK3	3.55565	3.65191	3.57608	3.43163	3.53775	3.52424
AK4	4.80354	4.76294	4.78777	4.6275	4.61539	4.64956
AK5	0.698337	0.630983	0.569114	2.22849	2.23671	1.98778
AK7	0.739128	0.697935	0.937916	0.421411	0.565248	0.402691
AK8	0.732333	0.943161	0.645825	1.20489	1.13825	1.23598
AKAP1	5.20437	5.27726	5.18324	5.40119	5.47409	5.40371
AKAP10	3.19961	3.1655	3.13459	3.10237	3.07341	3.1101
AKAP11	3.1194	3.10654	3.10826	3.27408	3.30264	3.25458
AKAP12	0.44554	0.567512	0.443306	0.88463	0.892244	0.86762
AKAP13	2.38668	2.43754	2.47856	2.49797	2.48701	2.50528
AKAP14	0	0	0	0	0	0
AKAP17A	4.05268	4.06509	3.97596	4.44961	4.52432	4.52409
AKAP2	0.128215	0.287893	0.43723	0.303832	0.488341	0.586236
AKAP3	0.243579	0.348933	0.166122	0.183487	0.250111	0.227606
AKAP4	0	0	0	0	0	0
AKAP5	1.53865	1.39768	1.53627	3.46403	3.46862	3.40521
AKAP6	0.617355	0.738454	0.692346	0.394086	0.450424	0.504436
AKAP7	2.22835	2.08601	2.25595	1.36957	1.44123	1.34975
AKAP8	3.25017	3.18622	3.1744	3.65155	3.49936	3.59663
AKAP8L	4.4968	4.39938	4.30431	5.01316	4.92999	4.93055
AKAP9	3.65856	3.6626	3.74128	3.68716	3.62481	3.70477
AKD1	2.74318	2.72067	2.64015	1.66435	1.82728	1.87016
AKIP1	4.23275	4.26298	4.20881	4.7969	4.77998	4.88443
AKIRIN1	5.07913	5.12721	5.03464	5.23162	5.24781	5.26639
AKIRIN2	3.18131	3.02402	3.04162	2.13689	2.19208	2.25083
AKNA	1.0331	1.13805	1.12504	1.18912	1.1643	1.19971
AKNAD1	0	0	0	0	0.0201403	0
AKR1A1	6.05089	6.07057	6.01919	6.39095	6.47708	6.47072
AKR1B1	0.0440222	0.0508161	0.100244	0.262932	0.173202	0.119508
AKR1B10	1.12752	0.925454	1.07172	1.28637	1.28885	1.12484
AKR1B15	0	0.0637592	0	0.0709303	0.0753142	0.0847084
AKR1C1	0.727652	0.432024	0.321723	1.72052	1.86541	1.75776
AKR1C2	0.267351	0.212693	0.315465	1.50803	1.43827	1.20428
AKR1C3	0.644097	0.293238	0.700202	1.27055	1.27619	1.26252
AKR1C4	0.0443292	0.0561883	0.0713855	0.225421	0.288766	0.220644
AKR1C6P	0.222089	0.010316	0.0460117	0.109887	0.1672	0.122789
AKR1CL1	0	0	0	0	0	0
AKR1D1	0.571708	0.471154	0.443051	0.598541	0.554824	0.661009
AKR1E2	0	0	0	0	0	0
AKR7A2	3.04635	3.06448	3.00391	3.22913	3.14483	3.22554
AKR7A2P1	0.447151	0.32011	0.50782	0.278726	0.385118	0.316749
AKR7A3	0.82616	0.580475	0.555302	0.583736	0.737282	0.870789
AKR7L	1.50515	1.46793	1.40373	1.27415	1.29192	1.18625
AKT1	5.79961	5.82278	5.73332	6.09264	6.08877	6.06561
AKT1S1	5.0177	5.10125	4.93593	5.10137	5.09104	5.03637
AKT2	4.68598	4.74193	4.63073	4.75613	4.75738	4.73836
AKT3	0.685751	0.830219	0.60254	1.1784	1.15638	1.18864
AKTIP	4.66811	4.63615	4.55884	4.43611	4.32713	4.36697
ALAD	3.28984	3.25979	3.26435	3.66841	3.71195	3.76555
ALAS1	5.15185	5.16174	5.12781	4.85888	4.81911	4.84455
ALAS2	0.0308388	0.0356233	0.137981	0.0396729	0.0627822	0.0843775
ALB	0.148804	0.0299157	0.198099	0.0658962	0.0266406	0.182182
ALCAM	5.48376	5.51091	5.5306	2.85038	2.82624	2.82917
ALDH16A1	2.49658	2.5193	2.41827	2.97578	3.14204	3.12313
ALDH18A1	5.74678	5.73644	5.6724	5.88753	5.85812	5.90388
ALDH1A1	0	0.0282463	0	0.0314668	0	0.0227253
ALDH1A2	0	0	0	0	0	0.0164181
ALDH1A3	2.41965	2.42851	2.41864	2.84391	2.8781	2.79556
ALDH1B1	5.1456	5.16427	5.14158	5.19271	5.25943	5.24137
ALDH1L1	0.200187	0.224651	0.229963	0.138905	0.106459	0.172168
ALDH1L1-AS1	0	0	0	0	0.218358	0
ALDH1L1-AS2	0	0	0	0	0	0
ALDH1L2	0.426546	0.465147	0.421802	0.345858	0.292475	0.328897
ALDH2	4.40005	4.48116	4.36494	5.08642	5.08784	5.08694
ALDH3A1	0.129634	0.0764103	0.0389109	0	0	0.061674
ALDH3A2	4.83118	4.85537	4.91265	5.81669	5.79771	5.81504
ALDH3B1	1.74026	1.72387	1.76577	1.73565	1.69132	1.80795
ALDH3B2	3.50911	3.58915	3.54643	3.41175	3.45167	3.52678
ALDH4A1	2.84525	2.79329	2.82053	2.91809	2.94037	2.81899
ALDH5A1	3.00746	3.05558	2.98483	1.44526	1.45934	1.49481
ALDH6A1	5.32884	5.37462	5.30301	4.62789	4.7307	4.73179
ALDH7A1	3.24351	3.24634	3.24028	2.9935	2.96504	2.98531
ALDH8A1	0.105564	0.153481	0.20603	0.0937045	0.146765	0.116034
ALDH9A1	5.56206	5.55555	5.56339	5.21481	5.17092	5.22705
ALDOA	8.60479	8.60876	8.50201	8.93033	8.95268	8.95387
ALDOB	0	0.0275286	0.0547311	0.0606979	0.0245126	0.0866179
ALDOC	3.85791	3.80598	3.89949	3.85736	3.89408	3.99689
ALG1	2.96657	2.89293	2.87164	2.97702	2.81928	2.934
ALG10	2.81371	2.80823	2.77747	2.1866	2.2345	2.3731
ALG10B	2.82267	2.73438	2.77348	2.39282	2.35671	2.44382
ALG11	2.1178	2.09117	2.08397	1.95727	2.05687	2.09381
ALG12	3.1996	3.30752	3.27716	3.34741	3.25537	3.37377
ALG13	3.5592	3.6664	3.59163	3.64898	3.63602	3.65437
ALG14	3.45617	3.37631	3.44235	3.61463	3.70127	3.87782
ALG1L	2.04159	2.09421	1.94074	1.85639	1.82231	1.74516
ALG1L2	0.652568	0.520029	0.592751	0.67932	0.75043	0.89519
ALG1L9P	2.16945	1.88936	2.15462	2.10954	2.00066	1.82355
ALG2	3.86217	3.74654	3.88073	4.20893	4.19515	4.27139
ALG3	5.39827	5.47015	5.35883	5.48536	5.43341	5.45031
ALG5	3.50367	3.39272	3.51326	3.86113	3.73802	3.84008
ALG6	2.93706	3.0646	3.12399	2.9034	2.82202	2.80777
ALG8	4.33487	4.35173	4.31251	4.07729	4.01996	4.09678
ALG9	2.87988	2.89561	2.93148	2.83182	2.80266	2.84174
ALK	0.0433715	0.0202356	0.0203068	0.119877	0.0878997	0.110226
ALKBH1	2.30643	2.32456	2.1872	2.06626	2.17574	2.25772
ALKBH2	4.96783	4.86442	4.89002	5.35346	5.33152	5.2466
ALKBH3	3.97672	4.06815	3.94907	4.34132	4.34362	4.31553
ALKBH4	2.52066	2.46129	2.26161	2.78992	2.75542	2.76591
ALKBH5	5.52333	5.57643	5.51749	5.71127	5.69125	5.75125
ALKBH6	3.45251	3.39359	3.09275	3.49728	3.63983	3.65176
ALKBH7	3.84731	4.01728	3.79528	4.16883	4.21739	4.26594
ALKBH8	2.06664	1.92733	1.83543	1.62693	1.65478	1.64461
ALLC	0	0	0	0	0	0
ALMS1	2.23181	2.10721	2.16807	1.75857	1.78618	1.79674
ALMS1P	0.310203	0.12766	0.22678	0.141673	0.150207	0.184222
ALOX12	0.426	0.604345	0.399542	0.594316	0.580101	0.579849
ALOX12B	0.659524	0.640459	0.515963	0.272316	0.483016	0.394092
ALOX12P2	0.0410432	0.0705063	0	0	0.0422249	0.0753605
ALOX15	5.02955	5.00077	4.98099	4.74738	4.79178	4.74569
ALOX15B	0.236664	0.140499	0.185069	0.0297749	0.0237972	0
ALOX15P1	3.19873	3.12577	3.15278	2.4697	2.66196	2.44452
ALOX5	0.0944929	0.179539	0.109158	0.0915447	0.0971627	0.145892
ALOX5AP	0	0	0	0	0	0
ALOXE3	2.05543	1.82055	1.71919	1.43576	1.53436	1.709
ALPI	0	0	0	0	0	0
ALPK1	1.10862	1.10403	1.21695	0.842309	0.607448	0.706452
ALPK2	0	0.00867683	0	0.129861	0.111683	0.107694
ALPK3	0.482468	0.489099	0.453024	0.936241	1.01693	0.979801
ALPL	0.0237664	0	0	0	0	0
ALPP	0.285049	0.207338	0.196092	0.238115	0.397332	0.325817
ALPPL2	0.0231208	0	0.0268124	0	0	0
ALS2	2.62778	2.6026	2.54335	2.61393	2.68439	2.64482
ALS2CL	0.476258	0.349675	0.399899	1.52215	1.50434	1.49395
ALS2CR11	0.0336631	0.0222758	0.0552486	0	0.0296455	0.026789
ALS2CR12	0.11775	0.288547	0.454508	0.185465	0.20561	0.186852
ALS2CR8	2.0057	1.86965	1.94453	1.20404	1.30789	1.35385
ALX1	0	0.0556224	0.0558154	0	0.0495807	0.0448331
ALX3	0.811473	0.770272	0.714267	0.806897	0.945979	1.09301
ALX4	0.688555	0.665135	0.644592	0.336975	0.390835	0.379054
ALYREF	6.93673	6.92063	6.74241	6.81605	6.74431	6.77082
AMACR	4.07121	4.23729	4.11341	4.40838	4.43719	4.4111
AMBN	0	0	0	0	0	0
AMBP	0.0427869	0.0971518	0.188796	0.208364	0.128219	0.152992
AMBRA1	2.58729	2.59443	2.53285	2.67726	2.77217	2.69889
AMD1	7.51723	7.50954	7.48615	6.71873	6.68951	6.74455
AMDHD1	0.13191	0.235421	0.31566	0.0352157	0.186446	0.122948
AMDHD2	2.44019	2.64832	2.5102	2.84556	2.67897	2.7454
AMELX	0.0954178	0	0	0.23447	0	0
AMELY	0	0	0	0	0	0
AMER1	2.1659	2.2279	2.21742	2.73769	2.6903	2.71337
AMER2	0	0.0233348	0	0	0.120392	0.0187676
AMER3	0.103119	0.117077	0.146789	0.172085	0.152542	0.157329
AMFR	4.51637	4.48562	4.40434	4.47972	4.53046	4.59807
AMH	2.02047	2.07357	1.83088	1.86066	1.82367	1.70261
AMHR2	0.959315	1.20664	0.994565	0.46673	0.648223	0.597875
AMICA1	0	0	0	0	0	0
AMIGO1	1.58059	1.78856	1.61609	1.7112	1.97176	1.67742
AMIGO2	1.56431	1.53115	1.73765	0.45207	0.310404	0.379728
AMIGO3	2.1358	2.33235	2.24965	1.93027	2.0909	2.06745
AMMECR1	3.61062	3.61757	3.6543	3.75675	3.64729	3.70935
AMMECR1L	2.53025	2.62769	2.53512	2.85996	2.75633	2.80212
AMN	0.113739	0.0885155	0.0888189	0.0983772	0.225091	0.17252
AMN1	2.21067	2.11988	2.05883	1.65607	1.66528	1.83223
AMOT	2.40258	2.40511	2.40803	2.15123	2.17978	2.27306
AMOTL1	0.122122	0.178124	0.115078	0.162749	0.230416	0.228928
AMOTL2	0.178331	0.111829	0.193823	0.070303	0.0782822	0.0609416
AMPD1	0	0	0	0	0.024801	0
AMPD2	4.11917	4.18018	4.15532	4.31879	4.35487	4.32132
AMPD3	0.0278923	0	0.0323372	0.053511	0.098048	0.0764437
AMPH	0.0998925	0.114972	0.039485	0.022071	0.0692774	0.0472657
AMT	0.831345	0.963306	0.955279	0.859719	0.691184	0.751058
AMTN	0.0658629	0.0759397	0.0762013	0.311629	0.132446	0.230941
AMY1A	0.00214529	0.00250227	0.0795969	0.20074	0.132416	0.315896
AMY1B	0.148494	0.141667	0.000575771	0.000695944	0.000554127	0.000542774
AMY1C	0.00305859	0.00350784	8.9e-05	8.03e-05	6.92e-05	4.73e-05
AMY2A	0.0870239	0.132147	0.0300641	0.0888461	0.037964	0.124679
AMY2B	0.389354	0.364001	0.21178	0.323261	0.21142	0.534557
AMZ1	0.103902	0.0575005	0.0146428	0.0403207	0.100758	0.0577119
AMZ2	6.51371	6.52417	6.49462	6.1758	6.10091	6.20362
AMZ2P1	2.01405	1.97872	1.93075	1.83704	1.76755	1.88195
ANAPC1	3.98335	4.00876	3.9956	3.71913	3.68393	3.76289
ANAPC10	2.13751	2.17271	2.06409	2.31499	2.44672	2.26208
ANAPC11	5.48927	5.44615	5.34096	6.09061	6.11164	6.19774
ANAPC13	5.77914	5.68161	5.70183	5.34819	5.22766	5.3142
ANAPC15	5.47177	5.30418	5.34337	5.6049	5.52475	5.50657
ANAPC16	4.20502	4.22813	4.11093	4.3946	4.43054	4.43159
ANAPC1P1	2.30185	2.16883	2.30333	2.03517	1.99441	2.1065
ANAPC2	3.93155	3.91128	3.79605	4.24487	4.34322	4.34246
ANAPC4	3.84961	3.79385	3.83423	3.50692	3.64848	3.62329
ANAPC5	6.12575	6.0681	6.08285	5.90157	5.91212	5.96343
ANAPC7	5.20424	5.18218	5.14832	4.81709	4.85725	4.87025
ANG	2.62067	2.8478	2.57052	2.59596	2.5715	2.51572
ANGEL1	3.567	3.63163	3.72775	3.11052	3.13693	3.14099
ANGEL2	3.75096	3.81225	3.85492	3.39372	3.38608	3.45402
ANGPT1	0.0507583	0.0441497	0	0	0	0.0119461
ANGPT2	0.276316	0.312752	0.356376	0.21747	0.264998	0.271988
ANGPT4	0	0	0	0	0	0.0285964
ANGPTL1	0.0158826	0.072084	0	0.0406396	0.032505	0.0147626
ANGPTL2	0.0157607	0.0182205	0.0182846	0.020306	0	0
ANGPTL3	0.157678	0.0628722	0.0318896	0.136657	0.0560581	0.192916
ANGPTL4	0.0976367	0.282204	0.325215	0.276001	0.31793	0.359791
ANGPTL5	0.0244556	0.0282594	0.0283582	0	0	0
ANGPTL6	0.887888	0.950283	0.997562	1.23719	1.16598	1.24637
ANGPTL7	0.0260045	0.0300467	0.0596866	0.0334701	0.0788277	0
ANHX	0	0	0	0	0	0
ANK1	0.294242	0.376221	0.300535	0.357149	0.3251	0.248261
ANK2	0.01513	0.0519201	0.0559667	0.00978163	0.0348552	0.0189402
ANK3	5.29162	5.29732	5.31847	4.75979	4.74628	4.78323
ANKAR	0.699211	0.740497	0.670416	0.516724	0.426016	0.371602
ANKDD1A	1.52789	1.46032	1.48656	1.46002	1.60282	1.53904
ANKDD1B	0	0	0	0.056981	0	0
ANKEF1	4.18747	4.14948	4.1555	4.01538	3.95705	4.0191
ANKFN1	0	0	0.027625	0.0306682	0.0245126	0.0866179
ANKFY1	3.77099	3.78522	3.78125	3.65544	3.66492	3.7225
ANKH	3.47946	3.50594	3.44034	3.51933	3.5235	3.50853
ANKHD1	4.74946	4.61693	4.7084	4.42798	4.2315	4.37569
ANKHD1-EIF4EBP3	3.85105	4.04906	3.84182	3.22711	3.56819	3.30756
ANKIB1	3.7571	3.65652	3.63683	3.42924	3.38401	3.44575
ANKK1	0.151491	0.114986	0.259416	0.173676	0.214218	0.217264
ANKLE1	0.573248	0.697173	0.69548	0.873505	0.872445	0.977944
ANKLE2	4.0854	4.08913	4.06896	3.89768	3.99122	4.01494
ANKMY1	2.14284	2.00634	2.27471	2.15358	2.0344	2.16695
ANKMY2	2.41769	2.25918	2.22988	2.55422	2.32203	2.30245
ANKRA2	2.75521	2.69947	2.62032	2.45971	2.63086	2.67708
ANKRD1	0	0	0	0.147809	0.147385	0.133694
ANKRD10	1.92358	1.94812	1.93076	2.34011	2.46483	2.51756
ANKRD11	4.49628	4.46593	4.40559	4.46135	4.52411	4.45747
ANKRD12	2.10515	2.04993	2.21253	1.99034	2.08713	2.10749
ANKRD13A	3.71539	3.68061	3.6879	4.5421	4.54015	4.59084
ANKRD13B	3.15178	3.21122	2.9662	3.23166	3.4344	3.38823
ANKRD13C	3.21024	3.3099	3.25036	3.11793	3.13624	3.19843
ANKRD13D	3.81331	3.87198	3.75629	4.56926	4.55009	4.53702
ANKRD16	2.89181	2.97225	2.97144	2.60587	2.57303	2.70971
ANKRD17	4.66393	4.69228	4.64364	4.72235	4.7221	4.71469
ANKRD18A	2.39954	2.50628	2.42978	1.71501	1.86595	1.88906
ANKRD18B	1.1537	1.21458	1.20238	0.718684	0.834466	0.987729
ANKRD18DP	0.00988301	0	0.0892995	0.0748092	0.0202703	0.0363933
ANKRD19P	3.23671	3.2321	3.15629	3.08983	3.01907	3.0356
ANKRD2	0.29346	0.417467	0.311671	0.385466	0.179721	0.124092
ANKRD20A1	0.47603	0.330766	0.301294	0.375392	0.100231	0.173794
ANKRD20A11P	0.677319	1.02361	0.814044	0.756765	0.684775	0.733345
ANKRD20A12P	4.43854	4.37536	4.57725	3.76317	3.62416	3.75442
ANKRD20A19P	0.0758987	0.0946608	0.117542	0.103	0.0592175	0.0788986
ANKRD20A2	1.44e-05	4.27e-06	7.46e-06	1.95e-05	4.42e-06	5.59e-06
ANKRD20A3	1.25087	1.34363	1.36231	1.04955	1.20278	1.24141
ANKRD20A4	0.63949	0.671686	0.549286	0.551366	0.386771	0.560293
ANKRD20A5P	0.98888	1.0694	1.22823	0.921276	0.996732	0.880693
ANKRD20A8P	0.582116	0.539172	0.665257	0.569677	0.554766	0.43876
ANKRD20A9P	1.6852	1.70145	1.79276	1.65841	1.6537	1.66454
ANKRD22	0.315848	0.260904	0.268571	0.64937	0.403185	0.508892
ANKRD23	1.07353	1.11773	0.843854	1.43639	1.63857	1.57545
ANKRD24	2.04153	2.02856	1.97582	1.9013	1.79107	1.78502
ANKRD26	2.53902	2.48785	2.59078	2.30528	2.34431	2.32949
ANKRD26P1	0.0089892	0.0207177	0	0.0115895	0	0
ANKRD26P3	0.0299945	0.0346493	0.0518464	0.0194241	0.0308614	0
ANKRD27	2.8161	2.79575	2.8022	3.14811	3.08756	3.0582
ANKRD28	3.4436	3.49247	3.46944	3.19997	3.19029	3.23572
ANKRD29	0.0996628	0.142016	0.115099	3.61045	3.77979	3.82353
ANKRD30A	0.0251886	0	0	0	0	0.00589014
ANKRD30B	0.0239885	0	0.0139757	0.0155233	0.0246834	0
ANKRD30BL	0	0.136624	0	0.13985	0.0872827	0.020164
ANKRD30BP2	0.598638	0.566746	0.486487	0.7101	0.665134	0.643016
ANKRD30BP3	0	0	0	0	0	0.0655034
ANKRD31	0.485058	0.533796	0.564406	0.228853	0.210006	0.175896
ANKRD32	2.70149	2.79295	2.8218	2.50994	2.56987	2.55026
ANKRD33	0	0	0	0	0	0
ANKRD33B	0.0460303	0.0201531	0.00677284	0.0518683	0.0356598	0.0269082
ANKRD34A	1.23025	1.27461	1.24728	0.985919	1.0279	1.12437
ANKRD34B	0.646341	0.51046	0.511979	0.495138	0.504285	0.423176
ANKRD34C	0	0	0.0118239	0	0	0
ANKRD35	0.0167974	0.0385781	0.0194862	0.0216395	0	0.0156132
ANKRD36	1.82866	1.87688	1.98505	1.58354	1.70114	1.62396
ANKRD36B	1.67315	1.78776	1.69255	1.63096	1.67543	1.5867
ANKRD36BP1	3.55792	3.55529	3.51493	3.09357	3.07245	3.17769
ANKRD36BP2	0.619347	0.41555	0.52709	0.404107	0.405306	0.536549
ANKRD37	0.773567	0.303986	0.957187	0.937757	0.875415	0.921918
ANKRD39	3.02558	2.98333	2.58825	4.41693	4.3207	4.3655
ANKRD40	4.33362	4.35476	4.31197	4.27937	4.26932	4.25878
ANKRD42	1.61131	1.65174	1.57808	1.87675	2.0805	2.13636
ANKRD44	1.2578	1.40975	1.3587	0.775742	1.00916	0.915167
ANKRD45	0.147657	0.147248	0.137666	0.13391	0.135901	0.159116
ANKRD46	2.8897	2.94699	2.93352	2.73336	2.76335	2.65338
ANKRD49	2.8124	2.79995	2.90503	2.90365	2.83005	2.91595
ANKRD50	1.70313	1.65174	1.77637	1.60863	1.56198	1.5166
ANKRD52	3.9367	3.97665	3.92026	3.72622	3.81399	3.81548
ANKRD53	0.0295255	0.0341086	0.0939132	0	0.0601358	0
ANKRD54	3.32754	3.42568	3.43506	3.58566	3.5863	3.58601
ANKRD55	0	0	0	0	0	0
ANKRD6	0.90048	0.92608	0.946429	0.426424	0.36637	0.487514
ANKRD61	0.863475	0.675332	0.828041	0.865857	0.614476	0.721195
ANKRD62P1-PARP4P3	0.204803	0.214674	0.349043	0.170251	0.192464	0.207394
ANKRD63	0	0	0	0	0	0
ANKRD65	2.01039	2.07951	2.09753	0.595867	0.400479	0.53136
ANKRD66	0.0612514	0	0.0708837	0	0	0
ANKRD7	0	0	0	0	0	0
ANKRD9	2.32381	2.24267	2.06072	2.11225	2.19788	2.10823
ANKS1A	2.51563	2.51286	2.47597	2.80806	2.86168	2.86498
ANKS1B	1.21643	1.40953	1.20502	1.10405	0.993103	1.24638
ANKS3	2.2815	2.31331	2.37235	2.39667	2.39327	2.39219
ANKS4B	0.696107	0.559878	0.60235	0.687631	0.764969	0.811023
ANKS6	1.68555	1.78044	1.72857	1.69056	1.58578	1.65019
ANKUB1	0.023333	0	0	0.0300394	0	0
ANKZF1	3.78918	3.57539	3.72891	4.27298	4.20282	4.26334
ANLN	5.22543	5.18958	5.10271	4.8428	4.8577	4.8329
ANO1	0.091555	0.0536258	0.10608	0.128725	0.0944114	0.123788
ANO10	3.73384	3.66589	3.76818	3.64573	3.57407	3.68917
ANO2	0.088394	0.227237	0.182069	0.131098	0.0461641	0.0823041
ANO3	0	0	0.0107717	0	0	0
ANO4	0.0403197	0.0617407	0.0467134	0	0	0.0374988
ANO5	0.0245928	0.0470564	0.0285171	0.18972	0.220518	0.26584
ANO6	2.57961	2.58996	2.55507	2.27945	2.30091	2.26877
ANO7	1.20429	1.46963	1.28255	0.511787	0.418807	0.405024
ANO8	1.83114	2.04356	1.90799	2.20272	2.1038	1.98558
ANO9	0.272335	0.292036	0.311786	0.146968	0.0993316	0.223172
ANP32A	6.17031	6.20254	6.13463	6.32333	6.27848	6.23196
ANP32A-IT1	1.6022	1.45944	1.58184	1.4406	1.33129	1.25223
ANP32AP1	2.28334	2.24918	2.3167	2.74559	2.87927	2.77089
ANP32B	6.89237	6.92416	6.78023	7.41811	7.31918	7.28805
ANP32C	1.3439	1.31089	1.37085	1.38073	1.56103	1.45917
ANP32D	0	0	0.291145	0.902862	1.25545	0.988484
ANP32E	4.2773	4.21797	4.28003	3.89426	3.71349	3.81484
ANPEP	0.030649	0	0	0.0198495	0.0158535	0.0143193
ANTXR1	2.75891	2.83796	2.84045	1.58595	1.58436	1.65967
ANTXR2	0.560624	0.571639	0.311679	0.471326	0.415317	0.292816
ANXA1	0.168428	0.0507743	0.281768	0.213874	0.0891259	0.119412
ANXA10	0	0	0	0	0	0
ANXA11	4.54728	4.56179	4.48383	5.19296	5.32866	5.30366
ANXA13	0	0	0	0	0	0
ANXA2	0.253168	0.151821	0.193059	0.0501277	0.0982933	0.139917
ANXA2P1	0	0	0	0	0	0
ANXA2P2	0.181164	0.278423	0.207188	0.113716	0.31947	0.205239
ANXA2P3	0	0	0	0	0	0
ANXA2R	0.1882	0.21565	0.265732	0.238555	0.0999092	0.294623
ANXA3	0	0	0	0	0	0
ANXA4	3.4648	3.38287	3.30575	3.04304	3.15031	3.23102
ANXA5	6.05939	6.1496	6.06324	6.16877	6.19258	6.16226
ANXA6	5.17941	5.20907	5.16435	5.15167	5.19667	5.24475
ANXA7	5.86505	5.84681	5.8562	5.88779	5.8446	5.8844
ANXA8	0	0.0717143	0	0	0.0743963	0.0767327
ANXA8L1	0	0.000328695	0	0	0.000297796	0.00026821
ANXA8L2	0	0.0334481	0	0	0.0199283	0.0357827
ANXA9	2.36632	2.4007	2.4192	2.6496	2.56944	2.70413
AOAH	0	0	0	0	0	0
AOAH-IT1	0	0	0	0	0	0
AOC2	1.34104	1.50779	1.55461	1.62964	1.74924	1.70312
AOC3	0.564881	0.657134	0.530149	0.689041	0.759213	0.526868
AOC4	0.150517	0.171165	0.121819	0.181549	0.327292	0.184601
AOX1	0.0334678	0.0130003	0.013046	0.0288383	0.0344341	0.0413474
AOX2P	0.0225097	0.0402653	0.101699	0.0412266	0.0434429	0.0415524
AP1AR	3.57115	3.53843	3.52104	3.71742	3.68832	3.66894
AP1B1	4.98214	5.01317	4.90838	5.35373	5.36948	5.38407
AP1B1P1	0	0	0.0961963	0	0.0855831	0
AP1G1	4.79462	4.83211	4.79548	4.37685	4.3865	4.40041
AP1G2	4.63069	4.51927	4.57466	4.64769	4.71117	4.6923
AP1M1	3.41027	3.4184	3.47318	3.82161	3.79748	3.90764
AP1M2	5.44279	5.44024	5.31541	5.84249	5.91449	5.95607
AP1S1	5.65971	5.75562	5.61666	6.34327	6.36661	6.30133
AP1S2	1.0952	1.02266	1.21861	1.83673	1.74302	1.78072
AP1S3	3.52782	3.4851	3.56472	3.50498	3.33015	3.33547
AP2A1	4.43603	4.39171	4.28186	4.44106	4.53564	4.45997
AP2A2	4.30611	4.26588	4.25853	4.67188	4.74818	4.71281
AP2B1	5.79467	5.78934	5.76198	5.74795	5.74256	5.79162
AP2M1	7.28986	7.2561	7.18771	6.91034	6.90721	6.88115
AP2S1	5.45471	5.48153	5.38488	6.11455	6.12608	6.13331
AP3B1	3.20529	3.24942	3.25398	3.10183	3.09587	3.04054
AP3B2	0.726971	0.910987	0.744034	0.702445	0.798718	0.632096
AP3D1	5.25617	5.27805	5.15432	5.27603	5.28533	5.26944
AP3M1	4.18697	4.19384	4.16918	4.30446	4.36757	4.36215
AP3M2	3.02591	3.12548	3.05537	3.17681	3.26226	3.25175
AP3S1	4.63423	4.59799	4.58751	4.48438	4.21988	4.39055
AP3S2	3.40458	3.3211	3.2334	2.91547	3.09323	3.05541
AP4B1	2.81388	2.80474	2.78616	2.82392	2.86709	2.97225
AP4B1-AS1	1.62912	1.61439	1.74814	1.71105	1.65392	1.62141
AP4E1	1.79626	1.98532	1.96114	2.04764	1.97822	1.93763
AP4M1	2.90534	3.02706	2.7998	3.4982	3.48614	3.51237
AP4S1	1.65895	1.70019	1.64132	1.53597	1.49531	1.46459
AP5B1	1.92518	1.99777	1.86308	2.13763	2.10968	2.07613
AP5M1	3.7165	3.72084	3.76453	3.24357	3.27142	3.36426
AP5S1	3.14409	3.02452	3.11383	3.27727	3.43401	3.30079
AP5Z1	2.01333	1.89407	2.03001	2.42888	2.48523	2.53867
APAF1	1.33362	1.23282	1.49594	1.43103	1.49291	1.3747
APBA1	1.09528	1.18147	1.24296	1.23076	1.17966	1.19387
APBA2	3.71782	3.70283	3.66501	3.6707	3.6746	3.63741
APBA3	1.43508	1.64384	1.68724	1.92038	2.07561	1.83524
APBB1	2.39012	2.63515	2.60322	2.59894	2.54218	2.80351
APBB1IP	0	0	0	0	0	0
APBB2	1.90743	1.84397	1.8928	1.69687	1.64945	1.66554
APBB3	2.84049	2.95021	2.81125	3.39754	3.4989	3.41008
APC	2.97591	3.02257	2.99285	2.42261	2.36629	2.39804
APC2	0.42457	0.41756	0.509166	0.458757	0.506979	0.475591
APCDD1	1.73206	1.63497	1.69634	1.35555	1.35059	1.33115
APCDD1L	0	0	0	0	0.0187675	0.0169529
APCDD1L-AS1	0.0822401	0.0638472	0	0	0	0.0259751
APCS	0	0	0	0	0	0
APEH	6.65	6.59597	6.57529	6.5555	6.61857	6.57243
APEX1	7.12047	7.11014	7.00393	7.16455	7.13867	7.13553
APEX2	4.65086	4.69104	4.64855	5.7505	5.81493	5.71914
APH1A	5.33024	5.3891	5.33666	5.10256	5.01314	5.09104
APH1B	2.64126	2.74939	2.76533	2.63598	2.62446	2.57912
API5	5.5154	5.51356	5.51474	5.52961	5.51383	5.5739
APIP	3.84176	3.76015	3.77349	4.01555	3.97959	3.95837
APITD1	4.88531	4.84087	4.80405	5.00287	5.06432	5.02066
APITD1-CORT	1.85979	2.15232	2.08083	1.99473	1.16007	1.96938
APLF	0.126109	0.0982345	0.0826026	0.27448	0.0445179	0.154665
APLN	2.42581	2.54434	2.49496	2.51767	2.41948	2.49667
APLNR	0	0	0	0	0.0312473	0
APLP1	4.81645	4.83452	4.73135	5.1837	5.12985	5.1917
APLP2	6.62838	6.61982	6.55619	7.04972	7.05072	7.05478
APMAP	5.4801	5.46419	5.39809	5.68344	5.69645	5.76441
APOA1	0.146352	0	0.246055	0.271023	0.286613	0.429963
APOA1BP	6.68972	6.6209	6.58358	6.52522	6.65325	6.58558
APOA2	0	0	0	0	0	0.328322
APOA4	0	0	0	0	0	0
APOA5	0.0910118	0	0.0358923	0.114883	0.0935863	0.0847468
APOB	0.0076499	0	0	0	0.00394177	0
APOBEC1	0	0	0	0	0	0
APOBEC2	0.0727802	0.0425522	0	0.0932475	0.180317	0.132443
APOBEC3A	2.19571	2.20967	2.07326	2.25073	2.12963	2.06969
APOBEC3A_B	0.12655	0.130435	0.135949	0.22545	0.288003	0.212887
APOBEC3B	3.27175	3.30505	3.28621	3.75888	3.51365	3.49749
APOBEC3C	0	0.0666735	0.088533	0	0	0
APOBEC3D	1.46484	1.63687	1.61223	1.60477	1.62264	1.54791
APOBEC3F	0.471977	0.379083	0.426959	0.586016	0.575461	0.629123
APOBEC3G	0	0	0	0	0	0
APOBEC3H	0.753733	0.326549	0.391321	0.150225	0.492454	0.339377
APOBEC4	0	0.023795	0.0238784	0	0.0211849	0
APOBR	0.100542	0.131514	0.131959	0.0838934	0.159284	0.100104
APOC1	0.194016	0	0	0.2458	0.60267	0.416141
APOC1P1	0.430586	0.568567	0.366152	0.76051	0.97895	0.740518
APOC2	0	0	0	0	0	0
APOC3	0	0	0	0	0	0
APOC4	0	0	0.0298458	0.301358	0.168026	0.322957
APOC4-APOC2	0	0	1.23e-07	1.36e-07	9.37e-08	1.07e-07
APOD	2.02725	2.20341	2.19283	2.03325	1.92451	1.9199
APOE	0.105423	0.121303	0.338088	0.0688956	0.0552126	0.190138
APOF	0.791413	0.376139	0.760654	0.348525	0.387015	0.442308
APOH	0	0	0	0	0	0
APOL1	1.49611	1.33331	1.52093	1.59111	1.7367	1.72373
APOL2	3.08764	2.98675	3.00555	2.95289	3.11465	3.04786
APOL3	0.411588	0.252173	0.380777	0.572445	0.375697	0.347896
APOL4	1.51383	1.55378	1.47346	1.13272	1.21205	1.10481
APOL5	0	0	0	0	0	0
APOL6	0.464531	0.484824	0.417197	0.51091	0.506181	0.482294
APOLD1	1.15655	1.28063	1.28788	1.13448	1.15142	1.23895
APOM	1.25825	1.30394	1.37521	1.65506	1.52627	1.60814
APOO	4.85362	4.98843	4.87332	5.50241	5.59506	5.50211
APOOL	3.19489	3.29902	3.25573	3.59572	3.57879	3.61785
APOPT1	4.29188	4.28076	4.24833	4.52167	4.62651	4.54031
APP	4.72023	4.82269	4.76847	5.33226	5.25994	5.27414
APPBP2	3.55347	3.51187	3.55081	3.42846	3.38056	3.49054
APPL1	4.39937	4.47834	4.4129	4.09688	4.04383	4.07368
APPL2	4.42778	4.50078	4.40455	4.00048	4.03527	4.00105
APRT	7.47706	7.42536	7.4229	7.36184	7.41172	7.38828
APTX	4.74032	4.59754	4.60188	4.56643	4.56118	4.49506
AQP1	0.585091	0.462839	0.439014	0.868712	0.743332	0.921416
AQP10	0	0	0	0	0.0342051	0
AQP11	1.27717	1.12829	1.11647	1.00308	1.17013	1.13702
AQP12A	0	0	0.0347896	0	0	0
AQP12B	0	0.0663155	0.033656	0	0	0
AQP2	0	0	0	0	0	0
AQP3	0.0316672	0.0722524	0.141534	0.193066	0.375105	0.141562
AQP4	0.0215369	0	0.0373103	0.0948366	0.0111197	0.0397741
AQP4-AS1	1.45605	1.32366	1.22153	1.12044	1.14355	1.32426
AQP5	0	0	0	0.0825685	0.0982413	0.0599224
AQP6	1.30932	1.31168	1.37287	1.51243	1.5519	1.53671
AQP7	0.0251468	0.0575402	0.0857654	0.0640272	0.304815	0.238427
AQP7P1	0.390427	0.193883	0.291294	0.347901	0.626451	0.507495
AQP7P3	0.751007	0.840151	0.842401	0.794465	0.863997	1.04096
AQP8	0	0	0	0	0	0
AQP9	0	0.0217577	0	0	0	0
AQPEP	0	0	0.0550596	0	0	0
AQR	4.36761	4.3537	4.30746	4.02534	3.98308	4.00899
AR	6.33028	6.32663	6.34439	6.38219	6.38972	6.41816
ARAF	4.41308	4.41672	4.32974	5.04095	5.05651	5.01552
ARAP1	3.54071	3.58492	3.42158	3.90798	3.93825	3.90286
ARAP2	0.975624	0.932808	1.01452	0.97605	0.957198	0.924472
ARAP3	0.0919749	0.0714585	0.048197	0.040283	0.0108198	0.0386937
ARC	0.0757778	0.129084	0.170233	0.294163	0.473561	0.278525
ARCN1	6.02202	6.03385	5.97918	6.05691	6.04979	6.06447
AREG	0	0.168892	0.0587246	0.187146	0.151172	0.0928642
ARF1	7.97423	7.97542	7.92931	8.17498	8.19922	8.17164
ARF3	6.07441	6.07603	6.09987	6.08453	6.03543	6.01485
ARF4	7.1022	7.0442	7.03977	6.87142	6.88088	6.91449
ARF5	6.69556	6.7409	6.56919	6.62615	6.71694	6.66805
ARF6	5.07707	5.07212	5.0117	4.80513	4.76984	4.77967
ARFGAP1	3.78587	3.70026	3.68133	4.32364	4.33904	4.38964
ARFGAP2	3.97939	3.95321	4.03238	4.20151	4.20186	4.26818
ARFGAP3	4.58213	4.61494	4.58845	4.66989	4.72611	4.64341
ARFGEF1	4.46894	4.48739	4.50437	4.20218	4.22171	4.16309
ARFGEF2	3.38842	3.42667	3.4693	3.52935	3.52806	3.54006
ARFIP1	3.3526	3.38348	3.4038	3.20538	3.32314	3.26524
ARFIP2	4.27681	4.25529	4.13866	4.69288	4.70526	4.68019
ARFRP1	2.9453	2.97079	3.00665	3.308	3.29056	3.24316
ARG1	0.0414659	0	0.266936	0	0.124419	0.250649
ARG2	4.88993	4.90473	4.93573	5.16122	5.14171	5.17748
ARGFX	0.697286	0.838952	0.797937	0.832297	0.830304	0.919836
ARGFXP2	0.61958	0.424864	0.515582	0.252123	0.465462	0.474628
ARGLU1	4.49942	4.52516	4.47525	5.29973	5.24017	5.23758
ARHGAP1	4.13356	4.09091	4.06883	4.18583	4.17522	4.23177
ARHGAP10	2.11992	2.05898	1.83211	2.23759	2.20728	2.35668
ARHGAP11A	4.8037	4.82808	4.82001	4.36406	4.35064	4.39048
ARHGAP11B	3.92791	3.96447	4.02883	3.36557	3.24797	3.39117
ARHGAP12	2.76292	2.67115	2.79459	2.36146	2.34617	2.40646
ARHGAP15	0	0	0	0	0	0
ARHGAP17	3.43958	3.37011	3.37765	3.36444	3.3725	3.2895
ARHGAP18	1.99515	1.91347	2.1212	1.13917	0.970212	1.00856
ARHGAP19	4.30437	4.31116	4.32238	3.94922	3.89424	3.90386
ARHGAP19-SLIT1	0.724767	0.570791	1.32884	0.555085	1.65363	1.22087
ARHGAP20	1.02813	1.18281	0.918442	0.202746	0.163941	0.14879
ARHGAP21	3.65032	3.65613	3.67552	3.31233	3.28693	3.27992
ARHGAP22	1.25041	1.12975	1.13502	1.43882	1.45782	1.52909
ARHGAP23	0.081876	0.0738895	0.0637826	0.0475244	0.0473827	0.0258579
ARHGAP24	0.0395711	0.0153902	0.0154441	0.045802	0.0407111	0.0547918
ARHGAP25	0	0	0	0	0	0.0184667
ARHGAP26	1.37662	1.33436	1.37056	1.45745	1.43176	1.41938
ARHGAP26-AS1	0	0	0	0	0	0
ARHGAP27	2.09506	2.02716	1.98433	2.46891	2.29799	2.29118
ARHGAP28	1.57497	1.61218	1.71818	0.956799	0.915579	0.981378
ARHGAP29	2.6032	2.56509	2.56698	2.36937	2.32152	2.28107
ARHGAP30	2.22145	2.065	2.05127	0.877311	0.927569	0.947365
ARHGAP31	0.124902	0.151832	0.120722	0.168996	0.183178	0.092338
ARHGAP32	3.22605	3.19798	3.18299	2.89912	2.85751	2.95897
ARHGAP33	2.19397	2.20723	2.17022	2.47097	2.38362	2.46086
ARHGAP35	4.09622	4.08918	4.11431	3.95901	3.98449	3.94523
ARHGAP36	0	0	0	0	0	0
ARHGAP39	2.14751	2.10795	2.17713	2.74062	2.71165	2.72756
ARHGAP4	1.22526	1.09296	1.26865	1.17186	1.27745	1.36039
ARHGAP40	0	0.0461456	0	0	0	0
ARHGAP42	0.871617	0.89988	1.02785	0.786	0.864307	0.682242
ARHGAP44	0	3.08397	3.0465	3.00607	2.88555	3.03151
ARHGAP5	3.52632	3.53464	3.57138	3.12356	3.0906	3.12731
ARHGAP5-AS1	2.12641	2.13039	2.01126	1.78155	1.54057	1.49528
ARHGAP6	4.2399	4.27386	4.25176	5.42277	5.42199	5.3942
ARHGAP8	3.2837	3.38896	3.37043	3.47998	3.29837	3.5213
ARHGAP9	0.13527	0.184651	0.100378	0.0841256	0.191127	0.247903
ARHGDIA	7.10685	7.15555	6.99325	7.45041	7.46476	7.47949
ARHGDIB	0.242184	0.117158	0.059975	0.305523	0.154289	0.226295
ARHGDIG	2.69243	2.2887	2.62771	2.268	2.01578	2.22635
ARHGEF1	2.90639	2.87906	2.79476	3.15419	3.2144	3.26394
ARHGEF10	2.92985	3.0044	2.94456	3.08851	3.07651	3.04971
ARHGEF10L	1.62678	1.68751	1.69811	1.65402	1.6954	1.75565
ARHGEF11	3.81101	3.79442	3.70197	3.55641	3.68623	3.68641
ARHGEF12	4.90745	4.90817	4.87641	4.75109	4.73844	4.74561
ARHGEF15	0	0	0	0	0	0
ARHGEF16	3.54858	3.56804	3.34994	3.90725	3.97866	3.94829
ARHGEF17	2.06846	2.06494	2.11467	2.38474	2.47216	2.46518
ARHGEF18	2.24276	2.15845	2.22572	3.06381	3.02597	3.08278
ARHGEF19	1.77513	1.80117	1.89014	2.18549	2.32281	2.34373
ARHGEF2	2.77526	2.8048	2.7208	3.05647	2.9348	3.09224
ARHGEF25	1.61253	1.57983	1.44531	2.31832	2.24865	2.16569
ARHGEF26	4.93622	4.89741	4.90574	4.40187	4.43065	4.36821
ARHGEF26-AS1	2.93677	2.78172	3.06962	2.50069	2.52125	2.49006
ARHGEF28	0.527672	0.43207	0.329273	0.287131	0.354685	0.467755
ARHGEF3	0.527646	0.559292	0.486397	0.170031	0.151661	0.165275
ARHGEF3-AS1	0	0	0	0	0	0
ARHGEF33	0.0129594	0	0.0150371	0.0495356	0	0
ARHGEF35	3.08277	3.13709	3.21106	3.50649	3.52465	3.51355
ARHGEF37	2.60026	2.58622	2.54106	1.39427	1.53774	1.33717
ARHGEF38	0.238707	0.161172	0.231442	0.0889962	0.0865341	0.0646257
ARHGEF38-IT1	0	0	0	0	0	0
ARHGEF39	3.47674	3.39928	3.39585	3.32985	3.22762	3.23014
ARHGEF4	2.04113	1.93861	1.84245	1.86462	1.80596	1.83267
ARHGEF40	2.04734	1.89893	2.04951	2.02546	2.05146	1.98684
ARHGEF5	3.13226	3.1712	3.19186	3.56288	3.52028	3.51789
ARHGEF6	0.616548	0.767015	0.840665	0.301582	0.356881	0.380725
ARHGEF7	2.46089	2.47585	2.38459	2.84662	2.7271	2.73095
ARHGEF9	2.87271	2.98783	2.86506	3.76043	3.6754	3.77535
ARID1A	4.34866	4.34822	4.33486	4.29181	4.27425	4.31895
ARID1B	3.20632	3.17952	3.19634	2.79286	2.87391	2.85524
ARID2	3.98014	4.00925	3.97687	3.39937	3.32997	3.36262
ARID3A	1.51586	1.67113	1.57438	1.78859	1.7577	1.58731
ARID3B	1.10747	0.958811	0.929397	1.0864	1.29425	1.10968
ARID3C	0.40239	0.412365	0.500847	0.500931	0.243598	0.517767
ARID4A	2.55745	2.49855	2.40105	2.05807	2.03003	2.14808
ARID4B	3.71235	3.66021	3.67772	3.44052	3.32561	3.38757
ARID5A	2.09451	2.10908	2.05457	3.10549	3.09602	3.12252
ARID5B	3.24948	3.26916	3.21053	1.71459	1.62672	1.62126
ARIH1	3.85382	3.91936	3.92168	3.97437	3.99096	3.9787
ARIH2	5.43528	5.4439	5.38765	5.16025	5.14788	5.14531
ARIH2OS	2.10266	2.29682	2.08884	2.2617	2.29678	2.36711
ARL1	5.99222	5.97079	5.90428	6.08957	6.04008	6.03704
ARL10	0	0.0277888	0.0278861	0.0309577	0	0.0874198
ARL11	0.500675	0.320153	0.411453	0.446488	0.431035	0.383856
ARL13A	0.289287	0.132744	0.186981	0.147231	0.1926	0.20754
ARL13B	2.75079	2.8074	2.6004	2.5412	2.4393	2.40382
ARL14	0	0	0	0	0	0
ARL14EP	2.56984	2.65289	2.51209	3.05332	2.96719	2.95001
ARL14EPL	0	0	0	0	0	0
ARL15	1.75143	1.76598	1.86212	1.98938	1.84917	1.90359
ARL16	4.00581	3.98603	3.98535	4.32103	4.37737	4.41049
ARL17A	3.67882	3.78974	3.79439	3.31507	3.30802	3.32858
ARL17B	0.639397	1.28267	0.676802	0.261787	0.146491	0.428171
ARL2	6.20762	6.13836	5.98483	6.18582	6.21647	6.14201
ARL2-SNX15	0.280175	0.000191613	0.647962	2.53e-05	0.000136742	5.87e-11
ARL2BP	4.31665	4.39409	4.41128	4.3281	4.413	4.37454
ARL3	4.1286	4.04348	3.92694	3.73679	3.72597	3.72085
ARL4A	1.32984	1.26954	1.27341	1.12169	1.1731	1.16974
ARL4C	1.10273	1.0723	0.962429	0.928727	0.964144	0.914975
ARL4D	0.954274	0.925158	0.778574	1.0018	1.12801	1.11758
ARL5A	4.30058	4.16454	4.34966	4.06786	3.97617	4.03103
ARL5B	3.30051	3.27049	3.28636	3.297	3.20518	3.22451
ARL5C	0.0706594	0.0814497	0	0	0	0.0657636
ARL6	2.34052	2.20494	2.28796	2.36461	2.60153	2.57589
ARL6IP1	7.09123	7.12687	7.08992	6.4647	6.41828	6.4755
ARL6IP4	5.85798	5.82427	5.77299	6.21144	6.27231	6.22441
ARL6IP5	5.80717	5.8244	5.86797	5.51843	5.46409	5.56126
ARL6IP6	2.51945	2.38922	2.41946	2.04257	2.03928	2.01264
ARL8A	4.1336	4.16218	4.24211	4.00146	4.09848	4.101
ARL8B	4.97378	4.96061	5.00494	5.07256	5.1138	5.14861
ARL9	0	0	0	0	0	0
ARMC1	4.44053	4.45916	4.44108	4.31036	4.3266	4.39541
ARMC10	4.08611	4.17174	4.06361	4.27754	4.23741	4.3149
ARMC12	0.997659	0.982496	0.812914	1.06237	1.07368	1.04865
ARMC2	0.993828	1.09346	1.14064	0.897518	0.795483	0.807195
ARMC3	0	0	0	0	0	0
ARMC4	0.884244	1.01205	0.840591	0.482216	0.504159	0.514647
ARMC5	2.04004	2.35959	2.20021	2.20056	2.16575	2.34445
ARMC6	3.42101	3.42462	3.23881	4.00405	4.03355	4.01838
ARMC7	2.36671	2.42962	2.1366	2.87945	2.75384	2.82022
ARMC8	3.56468	3.6235	3.49759	3.03219	3.14106	3.0729
ARMC9	2.15137	2.14416	2.24462	2.6175	2.65557	2.64993
ARMCX1	0	0	0	0	0	0
ARMCX2	0	0	0	0	0	0
ARMCX3	3.69977	3.68229	3.56509	4.56969	4.54057	4.58103
ARMCX4	1.84228	1.91121	1.89655	0.767584	0.649854	0.855579
ARMCX5	3.42594	3.39658	3.4873	3.74724	3.66486	3.68963
ARMCX5-GPRASP2	2.34172	2.5174	2.10472	2.37101	2.26772	2.37192
ARMCX6	4.55841	4.59798	4.56112	4.75423	4.70263	4.7496
ARMS2	0	0.36006	0.191867	0.109746	0	0.0798502
ARNT	4.25703	4.29073	4.23713	3.69371	3.69858	3.63355
ARNT2	2.09694	2.18597	2.26086	1.76416	1.86025	1.79587
ARNTL	2.19912	2.12231	2.1055	2.2591	2.05977	1.98469
ARNTL2	2.12623	2.09006	2.06281	1.90011	1.75559	1.85253
ARPC1A	6.52852	6.46293	6.47074	6.69523	6.72682	6.74786
ARPC1B	4.0149	4.0626	4.02211	4.81566	4.79401	4.66678
ARPC2	6.25935	6.26598	6.20941	6.20216	6.35776	6.24197
ARPC3	7.29065	7.35096	7.23752	7.37182	7.37418	7.35006
ARPC4	5.62553	5.6422	5.56221	5.83892	5.75173	0
ARPC4-TTLL3	1.61371	1.6658	1.80531	1.11983	1.19914	0
ARPC5	5.83429	5.77065	5.76106	5.21104	5.17587	5.2617
ARPC5L	6.06153	6.13529	5.98927	6.64087	6.57277	6.61048
ARPP19	5.61828	5.50957	5.5364	5.26364	5.17057	5.23329
ARPP21	0	0	0.0207414	0	0	0
ARR3	0.0475101	0.107656	0	0	0.186286	0.0441938
ARRB1	2.98089	3.08988	2.96903	3.23596	3.24253	3.23533
ARRB2	4.85903	4.79531	4.67435	4.70089	4.66845	4.69469
ARRDC1	4.6464	4.67787	4.59903	5.09529	5.15299	5.09236
ARRDC2	1.58274	1.53564	1.72331	2.0822	1.97995	2.02065
ARRDC3	4.50876	4.31067	4.40621	4.55759	4.50148	4.51284
ARRDC3-AS1	2.20229	2.16788	2.3939	2.03444	2.12075	2.0794
ARRDC4	2.81029	2.89063	2.97679	2.65574	2.57957	2.70022
ARRDC5	0	0.0424352	0.042583	0.047247	0	0
ARSA	2.20341	2.26035	2.24889	2.44687	2.3978	2.47311
ARSB	2.53998	2.52977	2.63717	2.30019	2.32647	2.48204
ARSD	2.95804	3.00545	2.92397	1.86592	2.10032	2.12366
ARSE	0	0	0.0152893	0	0	0
ARSF	0.0921561	0.0676031	0.149803	0.156142	0.195949	0.15438
ARSG	2.86224	2.89062	2.9497	2.74807	2.72891	2.74575
ARSH	0	0	0	0.0898993	0.14086	0.0968562
ARSI	0	0	0	0	0	0
ARSJ	0	0.0273459	0.0409693	0	0	0.0543824
ARSK	1.37821	1.43594	1.55123	1.6953	1.67542	1.72686
ART1	0	0.0546865	0.0548763	0	0.0487448	0
ART3	0	0	0	0	0.0405991	0
ART4	0	0	0	0	0	0
ART5	0	0	0	0	0	0
ARTN	1.1316	1.17915	1.11736	0.354096	0.676488	0.623038
ARV1	4.64544	4.66207	4.64716	4.23939	4.18199	4.22488
ARVCF	2.51869	2.5452	2.51871	2.92418	2.89699	2.90234
ARX	0.72354	0.435852	0.688296	0.636249	0.752334	0.562018
AS3MT	1.90851	1.12053	2.28882	0.570704	5.15e-05	0.437119
ASAH1	5.06771	5.03615	5.04726	5.45749	5.46785	5.43556
ASAH2	1.48441	1.56987	1.5332	1.62412	1.55178	1.68917
ASAH2B	3.05451	3.04642	2.8545	3.18564	3.03986	3.09716
ASAP1	3.10385	3.12962	3.15074	3.55056	3.58941	3.58992
ASAP1-IT1	0.0537281	0	0	0	0.0552681	0
ASAP2	3.3393	3.28791	3.35066	3.52142	3.49473	3.53594
ASAP3	1.86361	1.88936	1.76884	1.7059	1.84405	1.83074
ASB1	2.41735	2.50958	2.38009	2.51347	2.56761	2.50516
ASB10	0	0	0	0	0	0.0319679
ASB11	0.637559	0.698259	0.688776	0.880818	0.849792	0.745821
ASB12	0.140013	0.0556224	0	0	0	0.0883148
ASB13	2.93477	2.94393	2.81002	3.10648	3.02563	3.08436
ASB14	2.34474	2.13559	2.36721	1.8229	1.89141	1.92257
ASB15	0	0	0	0	0	0
ASB16	1.06701	1.03055	1.07902	1.10524	1.27196	1.03271
ASB16-AS1	2.93912	3.04274	2.95352	2.85272	2.98993	2.93376
ASB17	0	0	0	0	0	0
ASB18	0.0439135	0	0.0508671	0	0	0
ASB2	0.158282	0.160142	0.0710498	0.0787475	0.10378	0.0940083
ASB3	1.75482	2.14485	1.99615	1.22079	1.90252	2.01968
ASB4	0.0146691	0.0502923	0.0170192	0.0375589	0.0594566	0.0669184
ASB5	0	0	0	0	0	0.0174481
ASB6	3.15359	3.22305	3.14964	3.4343	3.61653	3.51528
ASB7	2.39517	2.42286	2.41488	2.18686	2.30606	2.45031
ASB8	3.68596	3.70054	3.70079	3.58366	3.68647	3.77136
ASB9	0.0352036	0.0406555	0.0999351	0	0	0.0488376
ASB9P1	0.502386	0.164136	0.329935	0.224014	0.18139	0.117246
ASCC1	3.96942	4.05394	3.97311	3.9404	3.87632	3.83156
ASCC2	4.23607	4.17634	4.24128	4.71768	4.67105	4.64639
ASCC3	4.44437	4.41662	4.47147	4.41595	4.37321	4.38324
ASCL1	0.11254	0.104469	0.079324	0.0591851	0.1157	0.0638175
ASCL2	0.032086	0.0731946	0.0734469	0.195481	0.379516	0.503766
ASCL3	0	0.132215	0	0.146705	0.227422	0.107109
ASCL4	0	0	0	0	0	0
ASCL5	0.349154	0.472201	0.545223	0.517885	0.644894	0.566127
ASF1A	3.74546	3.72317	3.73395	3.43029	3.58375	3.41917
ASF1B	4.48808	4.42948	4.36905	4.36035	4.43771	4.39311
ASGR1	0.0875911	0.240094	0.101222	0.265365	0.293357	0.19585
ASGR2	0	0	0	0	0	0
ASH1L	4.17642	4.22921	4.2761	3.58303	3.57165	3.58333
ASH1L-AS1	1.47856	1.34043	1.37779	1.15975	1.20719	1.23717
ASH2L	4.57398	4.50766	4.50914	4.41156	4.39643	4.36836
ASIC1	2.19193	2.09148	2.22704	2.2317	2.2528	2.1877
ASIC2	0	0	0.0247157	0	0.016866	0
ASIC3	0.580435	0.732281	0.727428	0.552936	0.399151	0.545725
ASIC4	0.0200767	0.0232048	0	0	0	0
ASIC5	0	0	0	0	0	0
ASIP	0.134028	0.420006	0.646359	0.461406	0.849264	0.929437
ASL	3.81618	3.73515	3.68212	4.25196	4.17358	4.18465
ASMT	2.73939	2.87689	2.92653	2.21477	2.18533	2.31551
ASMTL	4.4696	4.53505	4.47508	4.51273	4.56513	4.54135
ASMTL-AS1	2.49866	2.56251	2.70974	3.04543	2.99699	2.75021
ASNA1	5.78893	5.74502	5.68713	6.09206	6.03908	6.06675
ASNS	6.96408	6.82174	6.84564	7.53076	7.46885	7.49904
ASNSD1	4.39056	4.36587	4.3521	4.19789	4.16161	4.07163
ASPA	0	0.0528518	0	0	0.0471062	0.0425919
ASPDH	0.212797	0.0717064	0.309421	0	0.125198	0.198704
ASPG	0.0591473	0.101159	0.256258	0.0758808	0.0608394	0.20856
ASPH	5.01432	4.97551	4.94117	7.57655	7.54035	7.57062
ASPHD1	3.24919	3.17477	3.27789	3.96479	3.92848	3.99522
ASPHD2	0.538219	0.470423	0.398125	0.907088	0.784569	0.972233
ASPM	3.57448	3.58483	3.56511	2.88466	2.88331	2.91282
ASPN	0.0747494	0.086146	0.114142	0.064535	0	0.0467547
ASPRV1	0.336753	0.231225	0.149297	0.133476	0.13309	0.120672
ASPSCR1	3.78611	3.87311	3.68725	4.07432	4.17003	4.06881
ASRGL1	0.535944	0.566095	0.606346	1.30669	1.42861	1.41257
ASS1	3.80997	4.04713	3.8896	3.13505	3.10527	3.09781
ASTE1	2.66861	2.80904	2.70931	2.21162	2.05662	2.09501
ASTL	0	0.0554725	0.109262	0.0617313	0.0494469	0
ASTN1	1.18025	1.15863	1.24903	0.159192	0.142008	0.103896
ASTN2	4.71152	4.72885	4.90144	4.4825	4.42982	4.48857
ASUN	4.17762	4.09385	4.08817	4.38247	4.34919	4.37528
ASXL1	3.48536	3.50534	3.49697	3.72379	3.72378	3.75381
ASXL2	3.17907	3.22534	3.22133	2.90953	2.96068	2.98173
ASXL3	0	0	0	0	0	0
ASZ1	0.699165	0.497778	0.603255	0.505175	0.275755	0.322119
ATAD1	3.62456	3.67786	3.69107	3.66757	3.62395	3.64552
ATAD2	5.50642	5.45726	5.49799	5.50037	5.46661	5.46652
ATAD2B	2.07072	2.15106	2.10072	2.18772	2.14158	2.07416
ATAD3A	5.10745	5.04346	5.02569	5.63739	5.65695	5.64888
ATAD3B	4.52631	4.49895	4.43007	5.14044	5.16151	5.10549
ATAD3C	2.23912	2.28811	2.19532	2.45309	2.44782	2.57076
ATAD5	2.71848	2.75782	2.70349	2.47563	2.48469	2.53865
ATAT1	3.00092	2.90007	2.96299	2.96509	3.03465	2.98302
ATCAY	1.32393	1.52262	1.37372	1.32155	1.45118	1.39453
ATE1	3.55548	3.58693	3.58131	3.58787	3.64262	3.68713
ATF1	4.02165	4.03757	4.06022	3.79537	3.77701	3.82382
ATF2	3.37516	3.62894	3.51239	2.9707	3.06633	2.959
ATF3	3.13763	3.05633	3.12119	2.80023	2.96694	2.92828
ATF4	7.4675	7.3759	7.36735	8.03904	8.08704	8.05198
ATF5	4.31965	4.357	4.27082	4.66207	4.74217	4.65577
ATF6	3.48629	3.41366	3.41194	3.07065	3.04947	3.03983
ATF6B	3.22406	3.17663	3.32606	3.37806	3.29416	3.33943
ATF7	3.99218	3.79702	3.91441	4.34643	4.40903	4.36432
ATF7IP	3.51314	3.48786	3.49497	3.1459	3.16108	3.172
ATF7IP2	0.113249	0.0251339	0.143485	0.105627	0.0335996	0.0463053
ATG10	2.66939	2.58802	2.61793	2.30817	2.26758	2.16219
ATG12	2.97184	2.93496	3.11505	2.97647	2.96745	3.01651
ATG13	3.17975	3.17362	3.12228	3.17747	3.22373	3.18645
ATG14	2.53304	2.57805	2.42569	2.41082	2.41962	2.33629
ATG16L1	2.84622	2.79461	3.01008	3.11054	3.20006	3.09603
ATG16L2	1.96944	1.74835	1.70373	1.75948	1.81186	1.74644
ATG2A	2.4838	2.48018	2.41636	2.82428	2.76724	2.80526
ATG2B	2.95493	2.94171	3.04318	2.77143	2.72295	2.77795
ATG3	6.09585	5.99376	5.99129	6.27069	6.29276	6.27849
ATG4A	3.35862	3.34281	3.34793	3.46985	3.55753	3.60203
ATG4B	3.62385	3.54601	3.48813	3.9052	3.97538	3.899
ATG4C	2.90331	3.02532	2.91673	2.49933	2.43846	2.36801
ATG4D	3.30409	3.20114	3.2136	4.06359	4.05658	4.01573
ATG5	3.34707	3.41026	3.33429	2.89807	3.02712	2.95003
ATG7	2.18594	2.27064	2.28252	2.05716	2.17409	2.16634
ATG9A	3.93009	3.98335	4.01601	4.51789	4.48981	4.56102
ATG9B	0.241263	0.147568	0.176317	0.163744	0.274401	0.333432
ATHL1	1.70927	1.71861	1.48263	2.0193	1.99366	2.0733
ATIC	6.80413	6.8231	6.82379	7.06621	7.05122	7.08888
ATL1	0.297057	0.227837	0.191091	0.372994	0.210294	0.343898
ATL2	3.98373	4.00728	3.87523	3.77911	3.76714	3.79177
ATL3	4.58309	4.62874	4.67086	4.76658	4.73774	4.88396
ATM	2.68996	2.69161	2.73666	2.32758	2.3324	2.32857
ATMIN	4.54856	4.55	4.53876	4.3917	4.38682	4.39012
ATN1	5.7826	5.77003	5.68801	5.94723	5.94741	5.91186
ATOH1	0.118938	0	0.0702409	0.0778535	0	0
ATOH7	0.225027	0.134426	0.177175	0.149145	0.195065	0.177211
ATOH8	0.218392	0.155055	0.175106	0.182664	0.297211	0.203955
ATOX1	6.72098	6.58377	6.68705	7.04608	6.95623	6.9904
ATP10A	1.69417	1.68376	1.56351	1.71692	1.64483	1.83294
ATP10B	0	0	0	0	0.0074424	0.0200678
ATP10D	0.239669	0.233127	0.258589	0.32858	0.358399	0.308392
ATP11A	2.97545	2.98541	3.05867	3.3635	3.45292	3.38133
ATP11B	4.54311	4.48563	4.52419	3.79433	3.74335	3.78666
ATP11C	2.41359	2.42541	2.40749	2.50704	2.38148	2.46167
ATP12A	0.441649	0.397121	0.437966	0.362286	0.270222	0.22202
ATP13A1	4.29789	4.34906	4.21219	4.52222	4.54577	4.49108
ATP13A2	3.49479	3.55773	3.43975	3.71639	3.77997	3.71318
ATP13A3	4.38004	4.38508	4.42437	4.18763	4.1511	4.21098
ATP13A4	0	0.0150943	0	0	0	0
ATP13A5	0	0	0	0	0	0
ATP1A1	6.29269	6.30383	6.22839	6.55573	6.56444	6.61449
ATP1A1OS	5.84308	5.76162	5.75296	6.14295	6.06698	6.04168
ATP1A2	0.392214	0.307068	0.263848	0.375287	0.385538	0.36246
ATP1A3	1.13893	1.25713	1.16214	1.07669	1.01857	1.14325
ATP1A4	0.014577	0	0	0.0187831	0	0
ATP1B1	6.46234	6.48462	6.46665	5.39982	5.44047	5.43784
ATP1B2	0.753311	0.650599	0.652435	0.770807	0.682608	0.853312
ATP1B3	6.07339	6.09733	6.01206	5.99142	5.99562	6.10232
ATP1B4	0.475748	0.482067	0.458028	0.557396	0.733966	0.623239
ATP2A1	0.89111	0.983429	0.994451	0.799119	0.792014	0.664545
ATP2A2	6.45003	6.47862	6.49299	6.32147	6.27666	6.32022
ATP2A3	0.0647598	0.0152459	0.0799953	0	0	0.0122552
ATP2B1	4.1476	4.09929	4.17251	4.56366	4.57681	4.52159
ATP2B2	0.0184465	0	0	0.00796	0	0.00573571
ATP2B3	0.00855747	0.00989695	0	0.0110333	0.00880672	0.0079526
ATP2B4	3.72578	3.82687	3.79822	3.59438	3.64322	3.64343
ATP2C1	5.01682	4.97189	4.97094	4.76002	4.73434	4.86785
ATP2C2	3.61974	3.56798	3.56773	3.03892	3.02397	2.99257
ATP4A	0.0158214	0	0	0.0603082	0	0
ATP4B	0.678837	0.761474	0.973401	0.766816	0.613588	0.88806
ATP5A1	7.8791	7.92372	7.90529	8.03491	8.04438	8.07497
ATP5B	8.87102	8.88319	8.82147	8.99732	8.99868	9.05093
ATP5C1	7.42539	7.4057	7.356	7.21703	7.16966	7.22728
ATP5D	6.4522	6.4556	6.22409	6.70777	6.67087	6.77024
ATP5E	8.20632	8.09609	8.0909	8.31028	8.41262	8.37657
ATP5EP2	0.292822	0.333858	0.835034	1.73254	1.87322	2.0114
ATP5F1	6.75063	6.73727	6.71272	6.7822	6.78119	6.80126
ATP5G1	7.17067	7.2201	7.29294	7.55533	7.5707	7.57921
ATP5G2	7.72926	7.82926	7.7326	7.6796	7.69194	7.71887
ATP5G3	5.43719	5.43654	5.39368	5.6938	5.7694	5.75529
ATP5H	7.38417	7.31428	7.40632	7.68452	7.64863	7.73617
ATP5I	8.84492	8.8038	8.76732	9.11313	9.12663	9.13154
ATP5J	7.71175	7.59096	7.53515	7.43611	7.40821	7.37391
ATP5J2	8.99374	8.94312	8.86049	9.06496	9.15995	9.0644
ATP5J2-PTCD1	3.43193	3.65603	3.07483	3.80881	3.95138	3.85415
ATP5L	6.81035	6.85431	6.77303	6.61848	6.57186	6.52939
ATP5L2	1.19348	0.872574	1.47103	2.34442	2.3275	2.42552
ATP5O	6.66411	6.70776	6.69702	6.94767	6.92392	7.0591
ATP5S	3.39973	3.35602	3.16021	2.7838	2.79267	2.86133
ATP5SL	3.52944	3.39703	3.60996	3.45609	3.6087	3.51559
ATP6AP1	5.84251	5.88781	5.82866	6.37944	6.41804	6.44619
ATP6AP1L	2.32384	2.39221	2.33114	1.6962	1.79669	1.87496
ATP6AP2	5.36761	5.33776	5.34522	5.89865	5.90452	5.98052
ATP6V0A1	3.83788	3.81489	3.81656	3.37933	3.37996	3.41879
ATP6V0A2	2.00197	1.99299	1.89128	1.73232	1.71818	1.79532
ATP6V0A4	0	0.0216561	0	0	0	0
ATP6V0B	6.14769	6.16786	6.06118	6.84389	6.87947	6.9272
ATP6V0C	7.23807	7.21415	7.13211	6.96766	6.98877	6.9405
ATP6V0CP3	0	0	0	0	0	0
ATP6V0D1	5.51467	5.54525	5.54481	5.95783	5.95986	6.01998
ATP6V0D2	0.205225	0.237383	0.211086	0.0973698	0.267911	0.097732
ATP6V0E1	6.45096	6.47385	6.42777	6.75241	6.68235	6.75653
ATP6V0E2	5.83835	5.86361	5.7536	6.29121	6.32228	6.31784
ATP6V0E2-AS1	1.66441	1.61465	1.60368	1.57672	1.69276	1.59245
ATP6V1A	5.31935	5.29553	5.33766	5.1288	5.11443	5.18408
ATP6V1B1	0.118083	0.103015	0.13624	0.150642	0.061972	0.0283027
ATP6V1B2	4.61086	4.55941	4.66406	4.83294	4.86368	4.81927
ATP6V1C1	3.24826	3.33752	3.24783	3.52772	3.55093	3.53288
ATP6V1C2	0.423757	0.326554	0.358213	0.374738	0.35244	0.374746
ATP6V1D	4.39381	4.32372	4.37404	4.83015	4.82925	4.95999
ATP6V1E1	5.77879	5.70638	5.6827	6.08716	6.1023	6.1952
ATP6V1E2	1.92329	1.80072	1.82421	1.84076	1.61322	1.73284
ATP6V1F	6.74683	6.8187	6.69381	7.01991	7.00394	7.04208
ATP6V1G1	5.84364	5.6703	5.70515	5.97005	5.94783	5.90685
ATP6V1G2	0.916878	0.870282	0.946101	0.706035	0.790164	0.471439
ATP6V1G2-DDX39B	1.42545	2.45819	1.10814	1.04635	0.824055	1.25738
ATP6V1G3	0	0	0	0	0	0
ATP6V1H	4.57376	4.52992	4.5659	4.95279	4.93569	4.96176
ATP7A	2.81988	2.67696	2.73333	3.33967	3.32417	3.42412
ATP7B	1.33822	1.32617	1.38538	1.57581	1.70717	1.53219
ATP8A1	1.19936	1.14866	1.27635	1.6577	1.56268	1.58203
ATP8A2	0.0329648	0	0.0382076	0.0423993	0.0226995	0.0205075
ATP8B1	3.39063	3.39465	3.469	3.28766	3.2361	3.26649
ATP8B2	2.61851	2.6165	2.60764	2.25477	2.32796	2.1744
ATP8B3	0.0545468	0.0128021	0.0128472	0.121471	0.0670758	0.0507479
ATP8B4	0.177401	0.164243	0.194003	0.154968	0.170213	0.191575
ATP8B5P	1.43876	1.33806	1.55468	0.844241	0.930687	0.959385
ATP9A	4.2643	4.28077	4.25116	4.01823	4.02504	4.08653
ATP9B	1.72561	1.78359	1.76103	1.78597	1.91061	1.85087
ATPAF1	6.623	6.56374	6.51565	6.07738	6.06466	6.15945
ATPAF2	4.18648	4.13032	4.09265	4.02988	4.084	3.95741
ATPBD4	3.37481	3.31564	3.28912	2.63164	2.62493	2.79781
ATPBD4-AS1	0.0413291	0	0.0942222	0.0531137	0.123972	0
ATPIF1	8.50116	8.44154	8.35632	8.71612	8.71914	8.68196
ATR	3.26744	3.14681	3.21988	2.67242	2.75469	2.73733
ATRAID	6.65437	6.7106	6.66025	6.50854	6.44502	6.50242
ATRIP	3.37072	3.41045	3.36507	3.10614	3.1235	3.14269
ATRN	3.93139	3.89732	3.90975	3.78985	3.70342	3.77595
ATRNL1	0.244162	0.228717	0.459859	1.18831	1.33839	1.20545
ATRX	4.54508	4.54721	4.59439	4.85661	4.82004	4.82991
ATXN1	1.22414	1.12552	1.17752	0.991717	0.916444	0.923833
ATXN10	4.9346	4.919	4.85153	5.08952	5.06598	5.10088
ATXN1L	2.8476	2.93503	2.91613	2.49309	2.54047	2.53857
ATXN2	4.4251	4.44432	4.38486	4.14648	4.13936	4.09873
ATXN2L	5.30526	5.2706	5.21809	5.11582	5.12488	5.07246
ATXN3	2.18281	2.31395	2.36114	2.22351	2.13796	2.15803
ATXN3L	0	0	0	0	0	0
ATXN7	2.8533	2.89044	2.85669	2.69106	2.68998	2.65831
ATXN7L1	1.63876	1.57296	1.78881	1.76611	1.45374	1.45707
ATXN7L2	1.89443	1.88463	1.93374	2.26722	2.28719	2.33348
ATXN7L3	3.05617	3.0195	2.85685	3.36804	3.39275	3.45579
ATXN7L3B	4.96978	4.97156	4.91048	5.03669	5.10807	5.10619
ATXN8OS	0.0139629	0	0	0	0	0.038588
AUH	3.64009	3.63016	3.70519	3.27172	3.32536	3.39399
AUNIP	2.19592	2.24415	2.28898	2.11837	2.03666	2.20044
AUP1	5.4558	5.45908	5.35992	5.46935	5.57849	5.54989
AURKA	5.08512	5.11108	5.02569	4.89524	4.87083	4.76184
AURKAIP1	6.48102	6.56388	6.40765	7.33152	7.34347	7.34371
AURKAPS1	1.42919	1.47625	1.71723	1.60473	1.82465	1.92026
AURKB	4.66453	4.57849	4.45358	4.75156	4.6397	4.68078
AURKC	0.408113	0.462892	0.413781	0.211812	0.324644	0.203951
AUTS2	2.4358	2.48187	2.4611	2.39407	2.39896	2.35961
AVEN	3.30239	3.4381	3.41672	3.05988	2.98983	3.16224
AVIL	0.876078	0.744228	0.885052	0.89185	0.987402	1.29501
AVL9	3.87637	3.87033	3.90618	4.16233	4.04158	4.14948
AVP	0	0	0	0	0	0
AVPI1	2.05145	2.27959	2.14898	2.43838	2.48936	2.719
AVPR1A	0.196926	0.187745	0.194243	0.124247	0.258058	0.261372
AVPR1B	0	0	0.0769113	0	0	0
AVPR2	0	0	0	0.0476662	0	0.0350677
AWAT1	0	0	0	0	0	0
AWAT2	0	0.0318113	0.0631539	0.0354332	0	0
AXDND1	0.119138	0.112358	0.0530901	0.169903	0.116434	0.137495
AXIN1	3.2452	3.33738	3.21976	3.30533	3.35718	3.37142
AXIN2	1.36208	1.42746	1.31792	1.24061	1.38239	1.27296
AXL	0.371217	0.378435	0.408953	0.239804	0.349712	0.337022
AZGP1	4.81211	4.68772	4.67899	5.2576	5.23283	5.1003
AZGP1P1	0.648915	0.609529	0.80526	0.91038	1.35552	1.00194
AZI1	3.45383	3.29454	3.29542	3.86451	3.82197	3.78609
AZI2	4.23007	4.27167	4.25194	4.21896	4.19897	4.22136
AZIN1	5.38726	5.39504	5.3701	5.4222	5.44061	5.47037
AZU1	0	0	0	0	0	0.0683944
B2M	7.61708	7.61433	7.62542	7.74248	7.71894	7.75177
B3GALNT1	0	0	0	0.0226258	0	0
B3GALNT2	3.79973	3.79643	3.87565	3.48418	3.50877	3.49722
B3GALT1	0.0269228	0	0	0.101546	0.133478	0.0738268
B3GALT2	0.062471	0.0543659	0.0722904	0.0204507	0	0.0147539
B3GALT4	0.29239	0.366072	0.461338	0.826286	1.05594	0.761975
B3GALT5	0.0218373	0.0252374	0.0253258	0	0	0
B3GALT6	4.48632	4.50466	4.42511	4.71848	4.7727	4.79646
B3GALTL	2.5986	2.60719	2.62153	2.19297	2.19255	2.14718
B3GAT1	1.09532	1.07626	0.978308	0.588113	0.695379	0.696852
B3GAT2	0.175017	0.291431	0.350007	0.610748	0.695533	0.764725
B3GAT3	4.26701	4.28969	4.30765	4.84666	4.80737	4.80147
B3GNT1	3.56377	3.58078	3.5799	3.99699	4.07159	4.07713
B3GNT2	1.84297	1.73167	1.62901	1.69253	1.7629	1.57139
B3GNT3	0	0	0	0	0	0
B3GNT4	0.845445	0.991192	0.643162	0.911766	0.864016	1.04098
B3GNT5	0.0794841	0.0915797	0.121268	0.0517828	0.120939	0.0619208
B3GNT6	0.697887	0.688948	0.594076	0.668292	0.715847	0.687924
B3GNT7	0.141086	0.0444387	0.138101	0.0973071	0.159457	0.104817
B3GNT8	0.0316109	0	0.036641	0	0	0.0864415
B3GNT9	1.68654	1.76391	1.8326	1.12663	1.41937	1.40558
B3GNTL1	2.26207	2.14171	2.12169	2.43658	2.5229	2.6366
B4GALNT1	2.40594	2.61285	2.47239	2.57901	2.69726	2.47366
B4GALNT2	0.0650968	0.146455	0	0.0423005	0.130985	0.305671
B4GALNT3	0.724259	0.697867	0.663987	0.869212	1.07501	0.991658
B4GALNT4	4.33653	4.35243	4.27595	4.56739	4.52664	4.60726
B4GALT1	4.97363	4.97556	4.96419	5.14193	5.13191	5.13543
B4GALT2	5.13235	5.15172	4.97037	5.32923	5.35278	5.3785
B4GALT3	4.96271	5.05476	4.9178	4.664	4.58968	4.65839
B4GALT4	3.76142	3.78626	3.75699	3.66717	3.45635	3.50632
B4GALT5	3.76	3.77307	3.74	3.96844	3.96441	3.97974
B4GALT6	2.36877	2.40577	2.40484	2.32712	2.26036	2.33166
B4GALT7	3.45409	3.22025	3.31751	3.51579	3.45289	3.56752
B9D1	2.25658	2.56397	2.5931	3.27485	3.55409	3.49206
B9D2	0.887482	0.949858	0.844753	1.64886	1.48315	1.50018
BAALC	0	0	0	0.0258071	0	0.0198716
BAAT	0.079291	0.14352	0.126769	0.140217	0.0828093	0.116352
BABAM1	5.26024	5.30762	5.17144	5.54855	5.55316	5.59127
BACE1	3.51223	3.48126	3.50666	3.0607	3.09204	3.08803
BACE1-AS	2.01817	2.09936	1.75496	2.40736	2.5449	2.39388
BACE2	0.577111	0.436177	0.441869	0.366745	0.268822	0.177824
BACH1	2.03104	2.06582	2.12201	2.07981	2.03834	2.1026
BACH2	0.162904	0.21201	0.245971	0.095343	0.0817563	0.113057
BAD	4.95136	4.93882	4.81468	5.66166	5.65451	5.6607
BAG1	3.18225	3.09576	3.123	3.72848	3.69123	3.7661
BAG2	1.0573	1.25689	1.08118	0.141868	0.114255	0.103532
BAG3	4.95361	5.05309	4.92548	5.379	5.48464	5.42052
BAG4	3.15146	3.09912	3.18661	2.9171	2.93337	2.86855
BAG5	4.15045	4.09521	4.10499	3.80347	3.84288	3.78459
BAG6	5.80559	5.83105	5.74164	6.14265	6.14078	6.12678
BAGE	2.1933	1.93655	2.05618	2.23126	2.54165	2.25884
BAGE3	1.56554	1.64928	1.13032	0.685071	0.502502	0.89343
BAGE4	0.790397	0.9239	0.843634	0.753747	1.34456	0.85137
BAGE5	1.943	1.87722	2.43407	0.759402	0.00651392	0.869611
BAHCC1	2.37417	2.44197	2.32734	0.719171	0.796484	0.79708
BAHD1	2.21347	2.20014	2.11425	2.6734	2.61007	2.68526
BAI1	0.187737	0.205097	0.164825	0.0999489	0.0704755	0.150244
BAI2	1.77139	1.78573	1.72605	1.5924	1.67118	1.51276
BAI3	0	0	0	0	0	0
BAIAP2	4.06376	4.03502	3.99533	4.77181	4.83097	4.76015
BAIAP2-AS1	2.90648	2.91934	2.78057	2.99819	3.1306	3.07863
BAIAP2L1	4.56302	4.52458	4.5028	4.56614	4.49458	4.52582
BAIAP2L2	0.445873	0.287515	0.339798	0.478741	0.575718	0.510978
BAIAP3	1.61683	1.47993	1.57002	1.93567	1.8691	2.11798
BAK1	2.65131	2.58327	2.55076	3.24742	3.27381	3.33981
BAMBI	4.63953	4.61725	4.7042	4.05122	4.03172	4.09983
BANCR	0	0	0	0	0	0
BANF1	7.17264	7.16891	7.08206	6.75396	6.80956	6.80241
BANF2	0	0	0	0	0	0
BANK1	2.5513	2.57201	2.56586	1.5154	1.42095	1.29492
BANP	3.10316	3.00232	3.02443	3.05075	3.05962	3.00467
BAP1	4.75347	4.77306	4.71234	4.72376	4.74885	4.71542
BARD1	5.05901	5.13125	5.12881	5.29689	5.27165	5.26387
BARHL1	0.0613575	0	0.0710061	0	0	0.0288292
BARHL2	0	0	0	0	0	0
BARX1	0.0411697	0.0475306	0	0.103947	0.123508	0
BARX2	0.360681	0.379906	0.185764	0.660225	0.771012	0.569314
BASP1	0.0349402	0	0.0404926	0.994383	0.727458	0.791341
BASP1P1	0	0	0	0	0	0
BATF	0	0.0815574	0	0.0906681	0	0.0658509
BATF2	0.0273085	0	0	0	0.109253	0.0503407
BATF3	0.131227	0.150796	0.288231	0.74489	0.477188	0.880113
BAX	4.29187	4.16527	4.34611	4.76265	4.77321	4.75582
BAZ1A	4.46273	4.56229	4.5261	4.35929	4.41036	4.32295
BAZ1B	5.59509	5.57992	5.5015	5.37108	5.37364	5.35395
BAZ2A	3.94326	3.9614	3.96572	4.26421	4.29869	4.26012
BAZ2B	1.64143	1.62075	1.60636	1.65362	1.64788	1.636
BBC3	1.6402	1.57527	1.42689	1.61927	1.58226	1.64664
BBIP1	4.30206	4.21347	4.18662	4.33651	4.27367	4.25604
BBOX1	0	0	0	0	0	0
BBS1	2.9872	2.94095	3.00511	3.12938	3.01715	3.10614
BBS10	3.63452	3.69446	3.6935	3.19633	3.36092	3.25474
BBS12	0.49954	0.605013	0.538222	0.660877	0.656407	0.63584
BBS2	4.41551	4.4622	4.41792	4.29159	4.3099	4.33074
BBS4	3.75429	3.7165	3.68086	3.91773	3.86573	4.01509
BBS5	3.68551	3.81425	3.86012	4.05195	4.08085	4.1014
BBS7	3.46442	3.55567	3.58598	3.4079	3.4623	3.41484
BBS9	1.80815	1.84723	1.67769	1.88677	1.88756	2.00767
BBX	3.79651	3.81411	3.83346	3.84663	3.86221	3.90449
BCAM	2.90826	2.93259	2.81815	2.49815	2.32462	2.30256
BCAN	0.0199707	0.0230826	0	0.0509892	0.0999456	0.125341
BCAP29	2.94207	2.91181	2.96573	2.75989	2.69643	2.78955
BCAP31	6.2705	6.22342	6.15255	7.58546	7.58346	7.63362
BCAR1	4.35206	4.34809	4.33982	3.73705	3.8019	3.65443
BCAR3	1.19402	1.18011	1.18304	0.987581	0.967226	0.789962
BCAR4	0.0935053	0	0.0550224	0	0.114015	0
BCAS1	1.14208	1.09049	1.23691	0.931681	1.11993	1.08512
BCAS2	5.6124	5.67753	5.54045	5.48616	5.54357	5.46525
BCAS3	2.22743	2.26581	2.16977	2.24778	2.13495	2.2739
BCAS4	1.60311	1.56583	1.59642	2.75767	2.85457	2.80704
BCAT1	0.311322	0.300329	0.290127	2.03083	2.02006	1.96299
BCAT2	4.67037	4.70469	4.62197	4.93742	5.02605	4.98152
BCCIP	6.37803	6.31356	6.25092	6.65138	6.5768	6.60268
BCDIN3D	2.65795	2.74252	2.65637	2.45711	2.48327	2.53761
BCDIN3D-AS1	1.42335	1.3711	1.36956	1.28036	1.32956	1.2224
BCHE	4.44178	4.51301	4.4713	0.030384	0	0.106513
BCKDHA	3.47974	3.60336	3.54146	3.58587	3.598	3.63812
BCKDHB	3.60871	3.5966	3.50508	2.79281	2.97844	2.78456
BCKDK	4.78663	4.81039	4.6913	4.6562	4.68535	4.79755
BCL10	2.36882	2.30052	2.3089	2.66679	2.57605	2.55228
BCL11A	0	0	0	0.0316255	0	0.0228403
BCL11B	0.561009	0.57784	0.595487	0.735475	0.74783	0.813315
BCL2	1.63753	1.66378	1.49696	1.45486	1.67888	1.56592
BCL2A1	0.921222	1.02439	0.981746	0.50525	0.738954	0.538964
BCL2L1	4.66682	4.56143	4.57301	5.14745	5.12503	5.10388
BCL2L10	0	0.0876973	0.0879981	0	0	0.0708373
BCL2L11	3.32387	3.24161	3.37709	3.06838	3.04024	3.11219
BCL2L12	2.96608	3.01913	2.98755	3.43339	3.42864	3.39027
BCL2L13	3.91515	3.84284	3.81995	3.66215	3.73652	3.71709
BCL2L14	0.233711	0.0658562	0.237448	0.360268	0.345969	0.218616
BCL2L15	0.89569	0.933394	0.930849	0.887273	0.96029	0.979302
BCL2L2	3.8141	3.852	3.83316	3.84137	3.88406	3.87969
BCL2L2-PABPN1	5.3308	5.34274	5.26146	5.06249	5.00067	4.99891
BCL3	1.73021	1.6744	1.50453	2.06772	2.05844	1.80108
BCL6	4.37903	4.45272	4.3832	4.70313	4.81161	4.73969
BCL6B	0.03179	0.0184768	0.0185417	0	0.0327083	0
BCL7A	2.97612	3.08124	2.99669	2.8616	2.85889	2.97784
BCL7B	4.54207	4.57282	4.45501	4.55392	4.49633	4.6109
BCL7C	4.79474	4.8157	4.45202	4.65315	4.75306	4.61121
BCL9	3.75319	3.80223	3.67334	3.22007	3.34862	3.33588
BCL9L	3.60541	3.64646	3.52248	3.70903	3.782	3.68559
BCLAF1	5.86092	5.86096	5.86088	5.35442	5.32806	5.36045
BCMO1	0	0	0	0	0	0.022137
BCO2	0.193646	0.0998979	0.124249	0.168057	0.271759	0.0776574
BCOR	4.46612	4.40651	4.35256	4.70191	4.69174	4.70345
BCORL1	1.40667	1.40649	1.33711	1.70873	1.80157	1.72196
BCORP1	0	0	0	0	0	0
BCR	2.42578	2.41467	2.43816	3.11371	3.09237	3.09653
BCRP2	1.1619	1.17529	1.16587	1.49719	1.38457	1.46976
BCRP3	0.813505	0.966118	0.812631	1.04645	0.946904	0.989359
BCS1L	4.33406	4.3289	4.22364	4.35321	4.40226	4.46431
BCYRN1	4.93121	4.9796	4.38114	8.06373	8.31065	8.09666
BDH1	4.47354	4.49817	4.43256	4.48899	4.5102	4.49568
BDH2	0.494301	0.589133	0.544659	0.276112	0.27535	0.250764
BDKRB1	0.13904	0.303487	0.108782	0.28403	0.353519	0.170353
BDKRB2	0.0395528	0.0899343	0	0.0340914	0	0.0246272
BDNF	0.0587061	0.0887275	0.0512528	0	0.0559255	0.0369953
BDNF-AS	0.585601	0.623271	0.628181	0.691645	0.677465	0.649452
BDP1	6.01364	6.03807	6.05711	5.7015	5.67695	5.6832
BEAN1	0.338127	0.259827	0.194426	0.239661	0.101832	0.195668
BECN1	4.8641	4.81639	4.82469	5.34175	5.27215	5.2909
BEGAIN	0.607659	0.569674	0.485095	0.36701	0.501677	0.385051
BEND2	0.235812	0.152099	0.290221	0.141024	0.242993	0.136186
BEND3	1.88491	1.84232	1.77765	1.7061	1.59736	1.55223
BEND3P3	1.20275	1.22799	1.14579	1.43095	1.47746	1.4548
BEND4	1.79837	1.84899	1.92439	0.459937	0.461977	0.527563
BEND5	0.219796	0.204559	0.252282	0.226375	0.22574	0.243043
BEND6	0.199546	0.207233	0.229272	0.106439	0.0433924	0.0961428
BEND7	1.73266	1.72984	1.62336	1.75802	1.68714	1.66304
BEST1	1.2186	0.828296	1.031	0.8118	0.795216	0.746689
BEST2	0.0612518	0.137983	0	0.039817	0.0630028	0.0569951
BEST3	0.0198223	0	0.0229915	0	0	0
BEST4	0.160044	0.0638472	0.155133	0.295243	0.358112	0.172709
BET1	2.42326	2.32637	2.46618	2.3582	2.2903	2.2744
BET1L	4.01011	4.00746	4.00374	4.35944	4.31032	4.38745
BET3L	0	0	0	0	0	0
BEX1	3.36919	3.47455	3.23097	3.59266	3.50195	3.61249
BEX2	5.32426	5.23111	5.18632	5.44285	5.50604	5.41195
BEX4	3.48848	3.36553	3.34068	2.79521	2.67603	2.93637
BEX5	3.35948	3.54215	3.4018	2.00983	1.96085	1.8074
BFAR	3.09801	3.11945	2.91079	2.96384	2.98035	2.96084
BFSP1	0.110497	0	0.0966942	0.0722532	0.0579167	0.0778829
BFSP2	0	0	0	0.0476392	0	0
BGLAP	0.286156	0.721736	0.652806	0	0	0.392487
BGN	0.103425	0.156602	0.0859246	0.0748905	0.162925	0.247732
BHLHA15	3.32059	3.33968	3.28218	4.0692	3.99475	4.1956
BHLHA9	0	0	0	0	0	0
BHLHB9	2.25918	2.27659	2.32957	2.52726	2.36589	2.40777
BHLHE22	0.0166195	0	0	0	0	0
BHLHE23	0	0	0	0	0	0
BHLHE40	3.13821	3.31096	3.06907	3.83211	3.79451	3.78171
BHLHE40-AS1	0.248861	0.0765044	0.0767679	0.165396	0.368103	0.120966
BHLHE41	0.128438	0.0171671	0.0841508	0.499632	0.722038	0.547337
BHMT	0.0230607	0	0	0.0296898	0.0926605	0
BHMT2	0.999874	1.0694	1.01521	1.18408	1.24725	1.22988
BICC1	0	0	0.0211054	0.0234361	0	0
BICD1	3.13141	3.10852	3.11322	2.26319	2.29045	2.37374
BICD2	2.87029	2.9805	2.91419	3.40595	3.4656	3.4229
BID	2.68314	2.79914	2.81607	3.15206	3.05341	3.23123
BIK	1.68825	2.01041	1.71988	2.21196	2.45247	2.29301
BIN1	3.31167	3.4092	3.44443	4.84398	4.79594	4.7901
BIN2	0	0	0	0	0	0
BIN3	2.4184	2.46133	2.50591	2.59139	2.78375	2.69628
BIRC2	3.55587	3.62829	3.62116	3.56877	3.42974	3.37583
BIRC3	0.406705	0.338945	0.390669	0.505811	0.509012	0.594468
BIRC5	5.71481	5.68099	5.59014	5.55791	5.59377	5.60669
BIRC6	3.39077	3.43918	3.45843	3.72431	3.68115	3.70671
BIRC7	0	0	0	0	0	0
BIRC8	0	0	0	0	0	0
BIVM	2.13784	2.04194	2.17685	2.56139	2.68277	2.64707
BIVM-ERCC5	2.42474	2.56448	2.4121	2.52155	2.40773	2.45868
BLCAP	4.62402	4.64161	4.60175	4.63642	4.71922	4.69758
BLID	0	0	0	0	0	0
BLK	0.0221976	0	0.0257431	0	0.022841	0
BLM	2.46624	2.51905	2.42526	2.27236	2.30854	2.25819
BLMH	4.47977	4.40982	4.3353	4.34896	4.30515	4.42489
BLNK	0.907113	0.900737	0.985961	1.11909	0.847707	0.663864
BLOC1S1	6.06081	5.94082	5.97889	6.19418	6.14745	6.10191
BLOC1S1-RDH5	1.13024	0.684864	1.09429	0.862397	0.832884	0.804276
BLOC1S2	3.01325	2.87776	2.83096	3.0872	3.13496	3.13185
BLOC1S3	1.74454	1.88772	1.64089	2.32716	2.26136	2.3243
BLOC1S4	2.74554	2.78011	2.71231	3.23195	3.3832	3.28684
BLOC1S5	0.884596	2.21103	1.90562	0.860398	0.902958	0.75498
BLOC1S5-TXNDC5	2.21557	1.96891	2.43336	2.63418	2.8829	2.01457
BLOC1S6	5.51272	5.37015	5.41437	4.81502	4.78811	4.82822
BLVRA	4.99259	5.00412	4.92548	5.40475	5.4192	5.44395
BLVRB	5.71324	5.76836	5.71122	6.27912	6.39904	6.34127
BLZF1	3.71543	3.61146	3.69482	3.35686	3.4406	3.35089
BMF	1.67936	1.67016	1.61454	1.96658	2.09242	1.96764
BMI1	3.13563	3.46367	3.19019	3.29302	3.53476	3.51453
BMP1	2.09779	2.05173	2.05126	2.44804	2.3822	2.31808
BMP10	0	0	0	0	0	0
BMP15	0	0	0	0	0	0
BMP2	0.0357867	0.0208118	0	0.046016	0.0727216	0.0976196
BMP2K	2.5616	2.53734	2.71139	2.30398	1.98807	2.13077
BMP3	0.174933	0.161248	0.133988	0.115187	0.18836	0.225731
BMP4	0.133352	0.258329	0.153735	0.129245	0.377424	0.0942091
BMP5	0	0	0	0	0	0
BMP6	1.15332	1.33333	1.20357	1.57277	1.70378	1.69044
BMP7	1.62084	1.69339	1.58066	1.08668	1.02594	0.906532
BMP8A	1.21914	1.336	1.34771	1.05479	1.10542	1.08421
BMP8B	1.55719	1.35907	1.51632	0.446017	0.479074	0.463436
BMPER	0	0	0.0127824	0	0.109537	0.118297
BMPR1A	3.11081	3.22291	3.06005	3.2564	3.23314	3.20485
BMPR1B	4.08483	4.04731	4.11952	2.12149	2.17602	2.1148
BMPR2	3.20698	3.2478	3.26903	3.77845	3.76747	3.80068
BMS1	4.0633	4.03918	4.10663	4.24723	4.22963	4.19292
BMS1P4	2.84192	2.75384	2.87442	2.79978	2.8244	2.92434
BMS1P5	3.32089	3.3368	3.45344	3.2032	3.20602	3.27576
BMS1P6	2.95831	3.00786	3.14236	2.56818	2.6379	2.65201
BMX	0.417162	0.288878	0.282955	0.59941	0.291689	0.391253
BNC1	0	0	0	0	0	0
BNC2	0.0958041	0.0524327	0.0526148	0.0821325	0.112113	0.0722234
BNIP1	3.56553	3.48019	3.49137	3.47725	3.77469	3.62625
BNIP2	5.0613	4.95072	5.00571	5.10587	4.96229	5.03964
BNIP3	6.09823	6.01268	6.03485	6.69319	6.67447	6.722
BNIP3L	4.73167	4.71553	4.7332	4.46336	4.53411	4.46171
BNIPL	0.717763	0.817061	0.785282	0.885509	1.02572	0.87537
BOC	0.417733	0.360144	0.39635	0.554341	0.701225	0.498987
BOD1	4.47113	4.41107	4.357	4.57585	4.68462	4.62437
BOD1L1	3.27205	3.24993	3.2526	3.06685	3.0879	3.01533
BOD1L2	0	0	0	0	0	0
BOK	2.23577	2.49205	2.2086	2.34601	2.37645	2.44523
BOK-AS1	0	0	0	0	0	0.151239
BOLA1	3.64394	3.51384	3.63766	4.13112	4.38024	4.29913
BOLA2B	5.22496	5.24105	5.03763	5.61399	5.63455	5.59601
BOLA3	5.97766	5.92452	5.90692	5.36306	5.67157	5.57039
BOLA3-AS1	0.514049	0.642627	0.55424	0.502616	0.466942	0.535814
BOLL	0	0.0238127	0	0	0	0
BOP1	4.5814	4.61383	4.46807	5.45679	5.4649	5.52923
BORA	1.29541	1.34082	1.11803	1.27042	1.41143	1.31335
BPESC1	0	0	0	0	0	0
BPGM	3.76771	3.56557	3.50947	3.68335	3.67664	3.86412
BPHL	3.97323	3.92722	4.05148	3.59841	3.53913	3.64437
BPI	0	0	0	0	0	0
BPIFA1	0	0	0	0	0.0655449	0
BPIFA2	0	0	0	0	0	0.112457
BPIFA3	0	0	0	0	0	0
BPIFA4P	0	0	0	0	0	0.0488044
BPIFB1	0	0.0789003	0.0401289	0	0	0.0636943
BPIFB2	0	0	0	0	0	0
BPIFB3	0	0	0	0	0	0
BPIFB4	0	0	0	0	0	0
BPIFB6	0	0	0	0	0	0
BPIFC	0	0	0	0	0	0
BPNT1	4.33529	4.47267	4.31334	4.08832	4.04943	4.06415
BPTF	3.87253	3.95085	3.95968	3.6708	3.624	3.67062
BPY2B	0	0.0604705	0	0	0	0
BRAF	3.66955	3.62272	3.5504	2.9389	2.86876	2.78751
BRAP	2.89846	2.84895	2.71201	2.71883	2.68694	2.70333
BRAT1	3.89417	3.89704	3.90915	4.16273	4.14124	4.15291
BRCA1	4.29659	4.25309	4.28405	3.86779	3.92851	3.95395
BRCA2	3.33888	3.38378	3.29918	2.27063	2.23596	2.32216
BRCC3	4.18178	4.21694	4.15213	4.12656	4.09156	4.08538
BRD1	3.38781	3.45455	3.35987	3.37377	3.38422	3.40495
BRD2	6.58152	6.58576	6.53514	6.71979	6.75927	6.75452
BRD3	4.13214	4.13463	4.19285	4.48627	4.50187	4.50839
BRD4	4.09454	4.10704	4.04682	4.5646	4.56389	4.49514
BRD7	5.21894	5.26767	5.20138	4.89853	4.86245	4.7229
BRD7P3	0	0.0798357	0.156006	0	0	0.0432874
BRD8	5.09416	5.01806	4.99425	4.89296	4.86407	4.83349
BRD9	3.72806	3.81652	3.74688	4.26991	4.36384	4.26822
BRDT	0.609339	0.678123	0.645905	0.544524	0.568626	0.557721
BRE	4.64472	4.61964	4.59293	4.38184	4.36372	4.44176
BRE-AS1	0.254138	0.166969	0.122436	0.323416	0.63185	0.336782
BREA2	0.832815	0.564063	0.648021	0.951028	1.02267	1.02574
BRF1	4.07139	3.99311	3.96007	3.76791	3.75191	3.68967
BRF2	2.08902	2.1787	2.13632	2.64687	2.42988	2.6731
BRI3	5.28318	5.32685	5.33263	5.97662	5.98049	5.9696
BRI3BP	4.63413	4.68311	4.66988	5.07172	5.0667	5.1006
BRICD5	2.67086	2.72092	2.70176	2.26601	2.29674	2.37793
BRIP1	2.72491	2.71867	2.65786	2.4618	2.39619	2.42526
BRIX1	6.11004	6.03097	6.01552	6.12368	6.12029	6.10192
BRK1	7.01885	7.03394	7.00861	6.74397	6.73194	6.8024
BRMS1	4.15987	4.1932	4.06281	5.19523	5.25097	5.16134
BRMS1L	3.10453	3.04723	3.10413	2.93347	2.85905	2.80902
BROX	6.03832	5.99948	6.12903	5.4452	5.47373	5.53473
BRPF1	3.04035	3.10591	2.96129	3.20547	3.15421	3.13514
BRPF3	3.32687	3.21118	3.20883	3.30884	3.31775	3.30513
BRS3	0	0	0	0	0.0447352	0
BRSK1	0.536118	0.576278	0.39348	0.566782	0.575005	0.441938
BRSK2	0.407738	0.569715	0.484156	1.16808	1.17809	1.17147
BRWD1	3.82913	3.91051	3.79976	3.60084	3.59565	3.59698
BRWD1-AS1	0	0.525546	0.234395	0	0.209599	0.0983926
BRWD1-IT2	2.08153	1.84697	2.00851	1.45316	1.41332	1.64498
BRWD3	1.39798	1.43423	1.46486	1.48819	1.53802	1.44721
BSCL2	5.08026	5.15478	5.09478	5.272	5.17247	5.30773
BSDC1	4.20867	4.12006	4.2182	4.37707	4.41585	4.42504
BSG	7.30917	7.30926	7.25099	7.43732	7.44047	7.45387
BSN	0.728999	0.668652	0.653139	0.619495	0.758046	0.709191
BSN-AS2	1.23009	1.34203	1.44804	1.42725	1.49509	1.4583
BSND	0	0	0	0	0	0
BSPH1	0	0	0	0	0	0
BSPRY	3.26718	3.17411	3.09315	3.42963	3.51633	3.38889
BST1	0.0813207	0	0.138811	0.052991	0	0.0383492
BST2	0.32385	0.368706	0.0819459	0.405728	0.552114	0.805912
BSX	0	0	0	0	0	0
BTAF1	3.94686	3.99618	3.97409	3.91886	3.97658	4.00983
BTBD1	5.10862	5.156	5.10422	4.92068	4.93731	4.94729
BTBD10	4.29056	4.19559	4.19894	4.20911	4.06947	4.10634
BTBD11	0.51213	0.712154	0.618661	0.286578	0.228174	0.222856
BTBD16	0	0.0370837	0.108878	0.0412974	0	0.0591011
BTBD17	0	0	0	0	0	0
BTBD18	0.0909091	0.104681	0.145002	0.138444	0.0934808	0.0846509
BTBD19	0.46321	0.459946	0.286656	0.431863	0.585924	0.407781
BTBD2	5.15337	5.30173	5.20526	5.07679	5.14636	5.21541
BTBD3	2.52828	2.57051	2.47088	2.66183	2.55912	2.66
BTBD6	4.20877	4.18694	4.22094	4.33802	4.27222	4.27735
BTBD7	3.63429	3.61091	3.56653	3.34833	3.38694	3.35897
BTBD8	0.72664	0.755956	0.500507	0.546839	0.545459	0.660581
BTBD9	1.82237	1.61749	1.77321	1.97433	1.87413	1.92707
BTC	0.0469253	0.252498	0.0543467	0	0.140229	0.0860163
BTD	2.80398	2.78898	2.80768	2.42938	2.64103	2.5594
BTF3	8.95772	8.94596	8.94816	8.96496	8.95236	8.98089
BTF3L4	4.63254	4.53419	4.64218	4.2217	4.2106	4.19324
BTF3P11	0	0.13511	0.135566	0	0.335696	0.395439
BTG1	3.52835	3.46738	3.40693	4.94036	4.90113	4.95222
BTG2	3.64844	3.70271	3.57262	3.59716	3.64003	3.63791
BTG3	2.93049	2.78379	2.93547	3.28476	3.06295	3.13753
BTG4	0	0	0	0	0	0
BTK	0.0436802	0.0504223	0.0505974	0.0283341	0	0.0204567
BTLA	0.0184935	0.0203658	0	0.045038	0.0563616	0.0341822
BTN1A1	0	0	0.0232251	0	0	0
BTN2A1	2.95212	2.93117	2.99241	3.08097	2.97867	2.94468
BTN2A2	1.45738	1.74139	1.59449	1.50071	1.3879	1.40183
BTN2A3P	0.777014	0.854124	0.856402	0.682595	0.770421	0.707049
BTN3A1	1.70511	1.60272	1.57134	1.32698	1.37913	1.36166
BTN3A2	1.897	1.65627	1.7349	1.73969	1.62499	1.68712
BTN3A3	2.18237	2.07565	2.00841	1.55615	1.35773	1.51532
BTNL2	0	0	0	0	0	0.041986
BTNL3	0	0	0	0	0	0
BTNL8	0	0	0.0436595	0	0	0.03504
BTNL9	2.67529	2.59433	2.58454	2.82148	2.71295	2.75409
BTRC	2.15134	2.15661	2.09867	2.4448	2.36326	2.37074
BUB1	4.48634	4.41628	4.42464	4.03833	4.0649	4.01849
BUB1B	5.34613	5.38284	5.29839	4.65651	4.63193	4.68288
BUB3	6.06826	6.00159	5.94365	6.2018	6.16176	6.23766
BUD13	3.70569	3.72222	3.60213	3.69873	3.5659	3.58637
BUD31	5.44102	5.45897	5.43049	5.88774	5.80131	5.82813
BVES	1.06121	1.05101	1.01866	1.05662	1.12159	1.01373
BVES-AS1	0.0348973	0	0.0404432	0.0448764	0	0
BYSL	3.28105	3.2922	3.20944	4.0235	4.00845	4.00625
BZRAP1	0.605924	0.717026	0.628845	0.775259	0.842212	0.82814
BZRAP1-AS1	0.394983	0.619065	0.600494	0.379092	0.161716	0.350946
BZW1	6.57364	6.64489	6.6123	6.62795	6.59747	6.64826
BZW2	5.12816	5.14053	5.12816	5.69254	5.71276	5.76534
C10orf10	0.16298	0.244288	0.157983	0.269961	0.19359	0.332599
C10orf105	0	0.0534626	0.0536481	0	0	0
C10orf107	0.0500497	0	0	0	0	0
C10orf11	0	0	0.0873776	0	0	0
C10orf111	0.513518	0.243991	0.462958	0.408411	0.600009	0.4462
C10orf113	0	0	0	0	0	0
C10orf114	0.114903	0.163376	0.224608	0.0751765	0.0304506	0.0810258
C10orf118	3.69681	3.61134	3.60474	3.79986	3.81993	3.76985
C10orf12	2.58149	2.72913	2.66758	2.99302	3.08588	2.94909
C10orf120	0	0	0	0	0	0
C10orf128	0	0	0	0	0	0
C10orf129	0	0	0	0	0	0
C10orf131	0.542733	0.731689	0.844386	0.47811	0.702004	0.580226
C10orf137	3.16762	3.24883	3.26421	3.67168	3.70443	3.76281
C10orf2	2.58843	2.63952	2.65736	3.2838	3.44268	3.43694
C10orf25	0.0522726	0.118206	0.137461	0.110169	0.188073	0.0644816
C10orf32	2.93291	2.96059	2.9838	3.33672	3.26696	3.22842
C10orf32-AS3MT	1.09998	1.69955	0.0633127	1.07872	1.51208	1.19039
C10orf35	2.88045	3.17017	2.9074	3.46904	3.52647	3.45068
C10orf40	0	0	0	0	0	0
C10orf53	0	0	0.134975	0.149245	0.23126	0
C10orf54	0.0346258	0.0399897	0.0662748	0.0149961	0.035625	0
C10orf55	0	0	0	0	0	0
C10orf62	0.477209	0.580014	0.581702	0.634037	0.699191	0.674518
C10orf67	0.0193559	0.108547	0.0224511	0.073531	0.0969466	0.0877991
C10orf68	0.217159	0.205621	0.1862	0.0799019	0.145321	0.237747
C10orf71	0	0	0	0	0	0
C10orf76	2.81657	2.82974	2.89369	2.81399	2.90574	2.91182
C10orf82	0.129162	0	0	0.164605	0	0
C10orf88	2.11222	2.02889	1.99279	2.24812	2.39668	2.38093
C10orf90	0	0	0.0213895	0	0	0.0171404
C10orf91	1.07618	1.13907	0.974761	1.73308	1.65034	1.83783
C10orf95	2.20074	1.78089	1.89401	2.23217	2.2788	2.22289
C10orf99	0	0	0	0	0	0
C11orf1	5.63865	5.65219	5.65718	5.06786	4.95015	4.90852
C11orf16	0.0607291	0.0700395	0	0.0394746	0.122338	0.0285307
C11orf21	0	0	0	0.0344847	0.0275704	0
C11orf24	4.21656	4.1963	4.16244	4.31577	4.42912	4.36297
C11orf30	3.47805	3.48276	3.45048	3.097	3.15254	3.13722
C11orf31	4.58484	4.58194	4.42276	5.13948	5.17029	5.12656
C11orf34	0	0	0.0898494	0.0506154	0.118275	0.0723366
C11orf35	2.13708	2.15637	1.90472	1.89617	2.04829	2.11142
C11orf40	0	0	0	0	0	0
C11orf42	0.161172	0.296231	0.126306	0.139707	0.266333	0.197139
C11orf44	0.123606	0.105835	0.256104	0.128846	0.139192	0.242895
C11orf45	0	0.0182874	0	0	0	0
C11orf48	5.71191	5.56131	5.57564	6.3298	6.31732	6.28996
C11orf49	3.21158	3.25072	3.24325	3.53636	3.34361	3.51328
C11orf52	2.55127	2.66139	2.4945	2.54729	2.95471	2.82701
C11orf53	0.607988	0.590127	0.591838	1.26848	1.20393	1.03923
C11orf54	3.61222	3.64806	3.63428	3.59023	3.66006	3.66662
C11orf57	3.96965	3.94006	3.93712	4.01297	3.99115	3.89518
C11orf58	5.1923	5.20499	5.16891	5.33074	5.34921	5.34347
C11orf63	0.585171	0.514742	0.690394	0.329157	0.456997	0.377819
C11orf65	1.63107	2.03496	1.84434	1.32034	0.94005	1.166
C11orf68	3.47861	3.47187	3.50926	3.73932	3.71583	3.66285
C11orf70	1.16931	1.14772	1.39644	0.862528	0.930683	0.782362
C11orf71	4.50665	4.55464	4.4882	3.95503	4.0863	4.01671
C11orf73	4.59122	4.69518	4.6571	4.05476	4.08456	4.24259
C11orf74	3.92917	4.03185	3.77524	3.87181	3.62915	3.55697
C11orf75	4.55778	4.41414	4.51001	5.26532	5.20179	5.36347
C11orf80	2.62732	2.58005	2.63984	2.37146	2.48119	2.45505
C11orf82	3.22133	3.19872	3.09082	2.75922	2.70497	2.6971
C11orf83	3.93226	3.89001	3.82704	4.54176	4.58018	4.46362
C11orf84	3.23609	3.32048	3.30736	3.84754	3.72255	3.88104
C11orf85	0.910297	0.687541	0.914568	0.873593	1.25572	1.53932
C11orf86	0	0	0	0	0	0.0496846
C11orf87	0.0276625	0.0424573	0	0	0	0
C11orf88	0	0	0	0.0383317	0	0
C11orf91	0	0	0	0.0953121	0	0
C11orf92	4.78242	4.82138	4.87987	5.92771	5.94879	6.00053
C11orf93	1.31636	1.34766	1.50405	1.12594	1.17437	1.11243
C11orf94	0.292822	0.333858	0.835034	0.367807	0.300543	0.504028
C11orf95	0.784335	0.759135	0.781475	1.18231	1.22535	1.27816
C11orf96	0	0	0	0	0	0
C12orf10	4.64201	4.54045	4.31835	5.07366	5.12496	5.17748
C12orf23	4.16864	4.10456	4.11502	3.82764	3.86853	3.84163
C12orf29	3.19989	3.15851	3.1459	3.19711	3.19938	3.19161
C12orf36	0	0	0	0	0.0182076	0
C12orf39	0	0.154377	0	0	0.138109	0
C12orf4	3.13553	3.10865	3.03164	3.12961	3.06029	3.16328
C12orf40	0	0	0	0	0	0
C12orf42	0	0.0541075	0.0542952	0	0	0
C12orf43	3.43301	3.37273	3.23598	3.20612	3.35617	3.27244
C12orf44	4.2101	4.22784	4.17828	4.76362	4.71335	4.7185
C12orf45	4.53694	4.48559	4.46383	4.39921	4.34418	4.32158
C12orf49	2.89097	2.88949	2.90359	3.17636	3.18603	3.41859
C12orf5	1.67603	1.75027	1.75753	1.61	1.73909	1.66865
C12orf50	0	0	0	0	0	0
C12orf52	4.63956	4.65511	4.64746	4.82833	4.87564	4.80959
C12orf54	0	0	0	0	0	0
C12orf56	0	0	0.0440657	0.0961771	0.166712	0.136548
C12orf57	6.82529	6.70964	6.59309	7.11899	7.1876	7.16854
C12orf60	0.715451	0.76248	0.5052	0.65036	0.58069	0.674906
C12orf61	1.01783	1.02943	1.09219	0.255246	0.300467	0.455861
C12orf65	4.12012	4.25284	4.12293	4.34601	4.32384	4.26767
C12orf66	2.78623	2.70892	2.75981	2.19738	2.34148	2.41093
C12orf68	0.230049	0.0840757	0.189685	0.263966	0.36141	0.254288
C12orf69	0.0551157	0.0943555	0.0946785	0.0707361	0.0842279	0.076249
C12orf70	0.0491283	0	0	0.0630886	0.0505388	0.0457007
C12orf71	0.256043	0	0.0791206	0	0.0703455	0.124616
C12orf73	3.17792	3.15007	3.09251	3.57688	3.59059	3.63271
C12orf74	0.0319125	0	0	0	0	0
C12orf75	4.25186	4.2236	4.20258	3.71367	3.63644	3.83012
C12orf76	1.91918	1.91714	2.08919	2.35354	2.24417	2.16119
C12orf77	0.567017	0.692534	0.492421	0.851844	0.637226	0.556004
C13orf35	0	0	0	0	0	0.0241415
C13orf45	0	0	0	0	0	0
C14orf1	4.93423	4.95967	4.97349	4.63218	4.79649	4.62619
C14orf101	2.79358	2.7922	2.82485	2.25563	2.22276	2.29891
C14orf105	1.12428	1.11018	1.01478	1.07254	1.13366	1.02819
C14orf119	3.37392	3.43395	3.44343	3.36546	3.41182	3.43774
C14orf132	1.11571	1.17925	1.16262	0.907959	0.935129	0.936726
C14orf142	3.48547	3.44158	3.53138	3.44906	3.51348	3.40854
C14orf159	1.01404	0.743393	1.02265	0.679374	0.769397	0.757173
C14orf166	7.00606	6.88813	6.86897	6.76882	6.7201	6.7675
C14orf166B	0	0	0	0	0	0
C14orf169	0	0.0270939	0	0	0	0.0217964
C14orf177	0	0	0	0	0	0
C14orf178	2.08444	2.16656	1.66204	1.90635	1.56091	2.1014
C14orf180	0	0	0	0.0413221	0.0330525	0.0298711
C14orf182	0.624566	0.533828	0.666877	0.569808	0.512425	0.351161
C14orf183	0.132203	0.222259	0.15242	0.0866733	0.0695439	0.236741
C14orf2	7.40661	7.44983	7.35132	7.22905	7.27171	7.27143
C14orf23	1.39192	1.23426	1.27431	1.38227	1.48283	1.46428
C14orf28	1.14963	1.08733	1.11142	0.979483	0.816362	0.86939
C14orf37	0.254374	0.359068	0.409662	0.3396	0.495831	0.466956
C14orf39	0	0	0.0240172	0	0.0213082	0.0192497
C14orf64	0.105963	0.173777	0.254072	0.0827139	0.0516315	0.138766
C14orf79	3.1537	3.3128	3.22998	3.54534	3.64329	3.75025
C14orf80	3.82139	3.66406	3.65747	3.68438	3.71039	3.76936
C14orf93	2.34602	2.27829	2.32692	1.68438	1.85188	1.75413
C15orf26	0.0384138	0	0	0.0971282	0	0.0357245
C15orf27	0.699206	0.59172	0.701556	0.646608	0.789574	0.63049
C15orf32	0	0	0	0	0	0
C15orf37	2.04803	1.99377	1.93861	2.12166	2.15083	2.10133
C15orf38	1.55029	1.66	1.58237	2.23064	2.17468	2.17461
C15orf38-AP3S2	2.21952	2.52105	2.41048	2.59837	2.5572	2.49639
C15orf39	2.49199	2.4246	2.4178	2.74364	2.84141	2.78343
C15orf40	3.60071	3.52557	3.57842	4.50323	4.39905	4.27597
C15orf41	1.53903	1.63017	1.6288	1.73806	1.62123	1.69797
C15orf43	0	0	0	0	0	0
C15orf48	0	0.09411	0	0	0	0.0760494
C15orf52	2.8386	2.74421	2.73261	3.05167	3.12265	2.96019
C15orf53	0	0	0	0	0	0
C15orf54	0.0184398	0	0.0213895	0	0.0377036	0.0171404
C15orf55	0	0	0.0508953	0	0.0152251	0.0137515
C15orf56	0	0.0317949	0	0	0	0
C15orf57	3.00498	3.03324	3.08197	3.78881	3.80249	3.74801
C15orf59	0.134031	0.104468	0.24903	0.0591847	0.303109	0.477131
C15orf60	0	0	0.0834918	0	0	0
C15orf61	2.19781	2.38672	2.24297	3.02912	3.35986	3.21271
C15orf62	0.789315	0.910801	1.11441	0.683134	0.707469	0.808854
C16orf11	0	0.030357	0.0304632	0	0.0270338	0
C16orf13	6.37904	6.27739	6.28961	6.58049	6.66819	6.63609
C16orf3	1.32108	1.2019	1.27129	0.568943	0.991348	1.14944
C16orf45	2.12715	2.15601	2.07444	1.89996	1.88858	1.88884
C16orf46	1.62613	1.68131	1.71364	1.89384	1.79568	1.77281
C16orf52	2.0566	2.14867	2.17545	1.89328	1.9066	2.07167
C16orf54	0.0221424	0.0255895	0	0.163175	0.110484	0.156992
C16orf55	2.31905	2.27347	2.13412	1.83088	2.29717	1.9667
C16orf58	5.20313	5.21772	5.07453	4.79798	4.81203	4.82299
C16orf59	3.30146	3.31585	3.36758	3.32456	3.27253	3.31547
C16orf62	4.55015	4.50639	4.46029	3.26551	3.29458	3.22154
C16orf70	3.92578	3.93097	3.9719	3.45618	3.4697	3.56622
C16orf71	0.822843	0.864904	0.797658	0.786652	0.76557	0.669703
C16orf72	3.6857	3.56012	3.68708	3.04597	3.17775	3.09105
C16orf74	0.97152	1.16051	1.03827	0.92261	0.910036	1.22602
C16orf78	0	0	0	0	0	0
C16orf80	5.63624	5.61018	5.51773	5.28177	5.2315	5.33292
C16orf82	0	0.0296003	0	0	0	0
C16orf86	0.571745	0.311688	0.312679	0.662421	0.362909	0.50546
C16orf87	3.77367	3.83676	3.74287	3.36073	3.24204	3.47842
C16orf88	4.68284	4.69674	4.61448	4.53957	4.45948	4.51427
C16orf89	0.286212	0.260061	0.187432	0.278081	0.150686	0.228811
C16orf90	0	0	0.0859235	0	0.0764138	0
C16orf91	3.96587	3.90612	3.83996	4.23459	4.18337	4.19532
C16orf92	0	0	0	0	0	0
C16orf93	2.14649	1.92298	1.98425	2.43374	2.20371	2.18103
C16orf95	1.51947	1.48362	1.68032	1.4989	1.25417	1.34996
C16orf96	0.338098	0.196785	0.310324	0.271947	0.292233	0.266273
C16orf97	0	0	0	0	0	0
C17orf100	2.00119	2.07803	2.10336	2.03578	2.34328	2.28725
C17orf102	0.0416086	0.0161905	0.0162474	0.0180449	0	0
C17orf103	1.04716	1.04229	1.20834	1.39756	1.27197	1.43125
C17orf104	0.114571	0.0137316	0.106721	0.0454392	0.0363561	0.0964172
C17orf105	0	0	0	0.10652	0	0.0774793
C17orf107	0.206961	0.272895	0.181847	0.2418	0.308177	0.23775
C17orf112	0	0	0	0	0	0
C17orf47	0	0.0317622	0	0	0.0560295	0.0506751
[truncated: 21,617 more rows]
