# Supplementary material for: Integrative molecular network analysis identifies emergent enzalutamide resistance mechanisms in prostate cancer
Source: Oncotarget. 2017 Nov 20;8(67):111084–95. doi: 10.18632/oncotarget.22560 (PMC5762307; doi:10.18632/oncotarget.22560)
Supplement: Supplementary file 3 [file oncotarget-08-111084-s003.xlsx]

## Sheet: 2-Table_GSEA_enrichment_586DEge
Supplementary Table 2. Results of Gene Set Enrichment Analysis
MsigDB_ID	Name of gene set, as provided by MsigDB
Genes	Genes in the gene set
SIZE	Total number of genes included in the gene set
ES	Enrichment score
NES	Normalized enrichment score
NOM p-val	Nominal p-value
FDR q-val	FDR-corrected q-value
FWER p-val	Family-wise error rate p-value
RANK AT MAX	The position in the ranked gene list at which the maximum enrichment score occurred
LEADING EDGE	Results of leading edge analysis
MsigDB_ID	Genes	SIZE	ES	NES	NOM p-val	FDR q-val	FWER p-val	RANK AT MAX	LEADING EDGE
TBK1.DF_DN	SERPINE2, SLC39A8, NRIP1, MYO6, GALNT3, RFWD3, CBX5, SEC63, ELL2, MAOA, CAMK2N1, LMO4, KLF5, HIST1H1C, RNF5, PMEPA1, HIST1H1E	17	-0.312615	-1.77788	0	0.049	0	164	tags=41%, list=28%, signal=56%
NFE2L2.V2	ZNF135, CXCR7, SCARA3, REPS2, STXBP5L, PEG3, SQSTM1, EPHX1, PTGR1, CBR1, DDC, IGFBP3, PLXND1, AKR1C1, MAP2, BCAT1, HTATIP2	17	-0.298132	-1.71229	0	0.049	0.049	100	tags=29%, list=17%, signal=34%
ESC_J1_UP_LATE.V1_UP	LPAR3, RGL3, SERPINE2, SLC39A8, HTRA1, PEG3, MYO6, CITED2, TAX1BP3, VAMP8, ID2, RHOU, SHROOM3, TMPRSS2, GPRC5C, CRYAB, S100A1, SGCE, KRT19, SPOCK1, CD55	21	-0.240404	-1.40778	0	0.067	0.103	170	tags=38%, list=29%, signal=52%
EGFR_UP.V1_DN	ADD3, CXCR7, ZNF43, SLC39A8, EFNB2, GULP1, NRIP1, RFWD3, TBL1XR1, ID2, PRR15L, IGF1R, HIST1H2AC, HIST1H4H, HIST1H2BD, HIST1H2BG, HIST1H1C, HIST1H3H, MDK, HIST1H2AE, HIST1H2BE, PEG10, COL9A3	23	-0.271212	-1.38801	0	0.0777499	0.164	159	tags=43%, list=27%, signal=57%
MEK_UP.V1_DN	AMIGO2, ZNF43, TFPI, ELOVL6, NRIP1, SNX10, ID2, IGF1R, HIST1H2AC, HIST1H4H, HIST1H2BG, HIST1H1C, HIST1H3H, HIST1H2AE, IRF7, ABCA12, HIST1H2BE, COL9A3	18	-0.331968	-1.38029	0.120079	0.0719999	0.164	159	tags=50%, list=27%, signal=67%
RAPA_EARLY_UP.V1_UP	C2orf72, SNCG, USP9Y, SEPT11, CBX5, LDOC1, ASPH, HERC3, KLHL35, MXRA7, IRF7, TNFAIP2, HPGD, KRT19, GRIN2C	15	-0.309719	-1.34295	0.120792	0.0871666	0.217	115	tags=33%, list=20%, signal=40%
STK33_SKM_UP	ACTA2, ARID5B, TFPI, ZNF254, ZNF675, CD9, SQSTM1, JUNB, CDKN1A, ASPH, PTPRM, HIST2H2BE, SIPA1L2, HIST1H2AC, HIST1H4H, PKIB, HIST1H2BD, HIST1H2BG, HIST1H3H, HIST1H2BC, HIST1H2AE, DUSP5, TNFAIP2, MAP2, DNAJC15, RND3	26	-0.414067	-1.28394	0.120792	0.125929	0.259	216	tags=65%, list=37%, signal=99%
RAF_UP.V1_UP	SCARA3, DSC2, SYNE2, SKAP2, LAMC1, PGM1, SERPINI1, SAT1, MALT1, ASPH, CAMK2N1, DUSP4, GNAI1, SGCE, HPGD, FAM49A, PEG10	17	-0.409045	-1.17655	0.114851	0.274924	0.567	121	tags=35%, list=21%, signal=43%
MEK_UP.V1_UP	NEDD9, FADS2, LAMC1, GDF15, EPHX1, ELL2, MAOA, ASPH, MXRA7, CAPN5, CAMK2N1, FAM105A, DUSP4, SGCE, PEG10, CADPS2, AKR1C2, CYP1A1, EPHA2	19	-0.478342	-1.1659	0	0.25734	0.567	195	tags=58%, list=33%, signal=84%
LTE2_UP.V1_DN	ADD3, AMIGO2, SYTL2, ZNF43, JAG1, NRIP1, RFWD3, TSPO, LGR4, IGF1R, DUSP2, HIST1H2AC, RPS6KA3, HIST1H4H, HIST1H2BG, HIST1H3H, MDK, IRF7, HES1, PEG10, COL9A3, LAMA3	22	-0.287316	-1.16076	0.332673	0.258906	0.567	205	tags=59%, list=35%, signal=87%
STK33_NOMO_UP	ZFP36L1, ARID5B, EFNB2, NR1D2, SQSTM1, GDF15, JUNB, CAMK2D, CYP2E1, FAM198B, ASPH, SIPA1L2, WNT5A, HIST1H2BG, HIST1H2BC, DUSP5, LOC389023, RND3	18	-0.317865	-1.12538	0.120792	0.270117	0.567	233	tags=61%, list=40%, signal=98%
STK33_UP	ZFP36L1, ARID5B, TFPI, NME7, CD9, SQSTM1, GDF15, JUNB, CDKN1A, FAM198B, ASPH, HIST2H2BE, SIPA1L2, HIST1H2AC, WNT5A, PKIB, HIST1H2BG, HIST1H2BC, DUSP5, DNAJC15, RND3	21	-0.322299	-1.06194	0.225743	0.307501	0.626	228	tags=57%, list=39%, signal=90%
MTOR_UP.N4.V1_DN	DPY19L2P2, ARID5B, TFPI, SLC23A2, SENP6, SYNE2, NR1D2, HIST1H2BK, ZBTB16, CYP2E1, HIST1H2AC, CAMK2N1, HIST1H3H, HES1, ST8SIA4	15	-0.181686	-0.919542	0.518095	0.68323	0.898	251	tags=53%, list=43%, signal=91%
ERB2_UP.V1_UP	SOX9, FAM129A, BMPR1B, LAMB2, FADS2, GDF15, EPHX1, MAPRE3, MAOA, SAT1, PCSK1N, GUCY1A3, ASPH, MXRA7, CAPN5, CAMK2N1, EPB41L4A, DUSP4, VEGFB, CADPS2, AKR1C2, CYP1A1, ST8SIA4	23	-0.281645	-0.864535	0.90297	0.722694	0.953	69	tags=22%, list=12%, signal=24%
