# Supplementary material for: Integrative molecular network analysis identifies emergent enzalutamide resistance mechanisms in prostate cancer
Source: Oncotarget. 2017 Nov 20;8(67):111084–95. doi: 10.18632/oncotarget.22560 (PMC5762307; doi:10.18632/oncotarget.22560)
Supplement: Supplementary file 4 [file oncotarget-08-111084-s004.xlsx]

## Sheet: Sheet1
ID	chrom	loc.start	loc.end	num.mark	seg.mean
MR42D_vs_V16D	1	14620	65831	3	-0.4677
MR42D_vs_V16D	1	69481	9804405	1679	0.3
MR42D_vs_V16D	1	9809537	10239509	70	0.4675
MR42D_vs_V16D	1	10239848	10698696	134	0.2033
MR42D_vs_V16D	1	10699327	11708246	207	0.3425
MR42D_vs_V16D	1	11709138	12030683	165	0.5616
MR42D_vs_V16D	1	12032874	12856250	204	0.3043
MR42D_vs_V16D	1	12856392	13742950	34	0.0261
MR42D_vs_V16D	1	13744739	15390007	62	0.2647
MR42D_vs_V16D	1	15392067	26898258	2362	0.4874
MR42D_vs_V16D	1	26898655	102271627	7937	0.2675
MR42D_vs_V16D	1	102278550	103496619	66	0.0475
MR42D_vs_V16D	1	103540210	120929989	1908	0.2611
MR42D_vs_V16D	1	121115834	249213942	13053	-0.0033
MR42D_vs_V16D	2	38783	38523084	3266	0.4194
MR42D_vs_V16D	2	38523401	75081323	2891	0.1861
MR42D_vs_V16D	2	75081503	103433007	2072	0.4127
MR42D_vs_V16D	2	104995567	243036993	11341	-0.0269
MR42D_vs_V16D	3	239350	93603556	7902	-0.1433
MR42D_vs_V16D	3	93605187	183273476	6845	-0.0103
MR42D_vs_V16D	3	183368059	197770219	1840	-0.2747
MR42D_vs_V16D	4	53173	190947897	10914	-0.0231
MR42D_vs_V16D	5	140346	180687911	12846	-0.0182
MR42D_vs_V16D	6	203388	170892713	13840	-0.0209
MR42D_vs_V16D	7	193220	158936937	13656	0.0203
MR42D_vs_V16D	8	182713	146280725	9793	-0.0217
MR42D_vs_V16D	9	14731	141071659	11065	-0.0268
MR42D_vs_V16D	10	95122	135473025	11291	-0.0214
MR42D_vs_V16D	11	193024	50003076	5404	0.2116
MR42D_vs_V16D	11	50003322	88583026	5709	0.0131
MR42D_vs_V16D	11	88645008	89935668	126	-0.1689
MR42D_vs_V16D	11	89936558	134856552	4431	-0.0128
MR42D_vs_V16D	12	90912	8043511	1554	-0.3437
MR42D_vs_V16D	12	8043730	8090896	28	0.0879
MR42D_vs_V16D	12	8192348	9695118	339	-0.3838
MR42D_vs_V16D	12	9695334	9752283	19	0.0718
MR42D_vs_V16D	12	9754088	50870235	3804	-0.3405
MR42D_vs_V16D	12	50870661	50871150	2	0.8828
MR42D_vs_V16D	12	50871681	133812583	10157	-0.3416
MR42D_vs_V16D	13	19271619	37016655	1475	0.2118
MR42D_vs_V16D	13	37016939	115092189	2906	-0.0167
MR42D_vs_V16D	14	19434115	37145747	2319	-0.0247
MR42D_vs_V16D	14	37146017	38723277	84	-0.2683
MR42D_vs_V16D	14	38723666	107283040	6841	-0.0116
MR42D_vs_V16D	15	20169986	29862751	586	-0.0182
MR42D_vs_V16D	15	29991571	30051125	26	-0.4347
MR42D_vs_V16D	15	30051713	102516452	9110	-0.0065
MR42D_vs_V16D	16	81703	83842836	9361	-0.3426
MR42D_vs_V16D	16	83886494	90161151	1046	-0.007
MR42D_vs_V16D	17	6003	10297527	2631	-0.0085
MR42D_vs_V16D	17	10297618	11502023	229	-0.1321
MR42D_vs_V16D	17	11511466	37686922	3755	-0.0144
MR42D_vs_V16D	17	37687715	37947630	109	0.1784
MR42D_vs_V16D	17	37948911	80721758	7479	-7.00E-04
MR42D_vs_V16D	17	80724032	80758672	6	-0.6301
MR42D_vs_V16D	17	80763657	81083495	52	0.0452
MR42D_vs_V16D	18	116844	78005104	3943	0.2709
MR42D_vs_V16D	19	107093	59083796	13478	-0.0038
MR42D_vs_V16D	20	68259	15210540	1325	-0.2898
MR42D_vs_V16D	20	15411975	62959196	5485	-0.0064
MR42D_vs_V16D	21	9825763	48084661	2889	-0.0066
MR42D_vs_V16D	22	16157737	51220756	5955	0.005
MR42D_vs_V16D	23	200406	1536873	100	-0.2544
MR42D_vs_V16D	23	1537890	2238708	57	-0.5177
MR42D_vs_V16D	23	2326717	2670170	37	-0.2649
MR42D_vs_V16D	23	2688563	24859766	1414	0.4187
MR42D_vs_V16D	23	24861601	39921432	455	0.3096
MR42D_vs_V16D	23	39921952	154743641	7032	0.4207
MR42D_vs_V16D	23	154754093	155235011	42	-0.3643
MR42D_vs_V16D	24	2654938	16942344	214	-1.858
MR42D_vs_V16D	24	16952285	20935515	28	-3.0058
MR42D_vs_V16D	24	21154393	21758847	17	-1.7258
MR42D_vs_V16D	24	21759463	21897201	26	-2.6105
MR42D_vs_V16D	24	21901343	28494589	33	-1.7217
MR49F_vs_V16D	1	14620	65831	3	-0.3827
MR49F_vs_V16D	1	69481	9816510	1684	0.0761
MR49F_vs_V16D	1	9833292	10031995	18	0.4809
MR49F_vs_V16D	1	10032099	11597550	387	0.0948
MR49F_vs_V16D	1	11708246	12032874	167	0.3902
MR49F_vs_V16D	1	12034688	33149836	3756	0.0546
MR49F_vs_V16D	1	33160480	33263305	26	0.4419
MR49F_vs_V16D	1	33272094	53986298	3413	0.0542
MR49F_vs_V16D	1	53990401	54690742	126	0.3202
MR49F_vs_V16D	1	54692454	144677210	5278	0.0503
MR49F_vs_V16D	1	144679883	249213942	13026	-0.2164
MR49F_vs_V16D	2	38783	29022293	2426	0.0917
MR49F_vs_V16D	2	29022417	38301969	838	0.2401
MR49F_vs_V16D	2	38522036	74907656	2890	-0.1758
MR49F_vs_V16D	2	75061431	91955314	918	0.2176
MR49F_vs_V16D	2	95537182	103433007	1157	0.4913
MR49F_vs_V16D	2	104995567	111398561	339	0.0259
MR49F_vs_V16D	2	111399249	111406725	3	-0.9225
MR49F_vs_V16D	2	111408088	162565196	2923	0.0304
MR49F_vs_V16D	2	162567093	163302680	133	0.3514
MR49F_vs_V16D	2	163360943	243036993	7943	0.0289
MR49F_vs_V16D	3	239350	197770219	16587	-0.1741
MR49F_vs_V16D	4	53173	190947897	10914	0.0572
MR49F_vs_V16D	5	140346	180687911	12846	0.0185
MR49F_vs_V16D	6	203388	42174863	5230	0.0499
MR49F_vs_V16D	6	42175453	76372906	2381	-0.3938
MR49F_vs_V16D	6	76376426	76644571	57	-0.1193
MR49F_vs_V16D	6	76656990	87724801	456	-0.3569
MR49F_vs_V16D	6	87725000	91266175	391	-0.6486
MR49F_vs_V16D	6	91269329	158317787	4226	-0.2766
MR49F_vs_V16D	6	158322897	160111939	222	-0.6385
MR49F_vs_V16D	6	160112814	170892713	877	-0.2865
MR49F_vs_V16D	7	193220	7918009	1213	0.0402
MR49F_vs_V16D	7	8008421	14249056	211	-0.0679
MR49F_vs_V16D	7	14378105	158936937	12232	0.0455
MR49F_vs_V16D	8	182713	146280725	9793	0.0501
MR49F_vs_V16D	9	14731	141071659	11065	0.0374
MR49F_vs_V16D	10	95122	62149187	3940	0.0474
MR49F_vs_V16D	10	62149416	62671161	26	0.3943
MR49F_vs_V16D	10	63166370	85901159	1989	0.0437
MR49F_vs_V16D	10	85902337	101471562	1795	0.1843
MR49F_vs_V16D	10	101471742	103281366	393	0.2902
MR49F_vs_V16D	10	103285705	135473025	3148	0.1449
MR49F_vs_V16D	11	193024	134856552	15670	0.06
MR49F_vs_V16D	12	90912	64784045	8580	0.044
MR49F_vs_V16D	12	64784376	133812583	7323	-0.0761
MR49F_vs_V16D	13	19271619	23777791	293	0.0682
MR49F_vs_V16D	13	23808689	34410524	1036	-0.0678
MR49F_vs_V16D	13	34411060	37016939	147	0.0614
MR49F_vs_V16D	13	37268977	115092189	2905	0.2414
MR49F_vs_V16D	14	19434115	37838674	2347	-0.1028
MR49F_vs_V16D	14	37892057	38064058	20	0.4028
MR49F_vs_V16D	14	38091227	102322994	5788	-0.0963
MR49F_vs_V16D	14	102348518	102508278	81	0.2143
MR49F_vs_V16D	14	102508487	107283040	1008	-0.0991
MR49F_vs_V16D	15	20169986	44067454	2938	-0.0721
MR49F_vs_V16D	15	44068568	44092631	27	0.2803
MR49F_vs_V16D	15	44092778	69354926	3231	-0.0699
MR49F_vs_V16D	15	69548118	69857980	68	0.3759
MR49F_vs_V16D	15	70340152	102516452	3458	-0.0755
MR49F_vs_V16D	16	81703	72108972	8568	-0.2956
MR49F_vs_V16D	16	72110231	84063077	831	-0.7322
MR49F_vs_V16D	16	84065460	90161151	1008	-0.3997
MR49F_vs_V16D	17	6003	81083495	14261	0.0428
MR49F_vs_V16D	18	116844	6213140	375	0.0884
MR49F_vs_V16D	18	6215668	7117626	110	0.2683
MR49F_vs_V16D	18	7231129	14851633	543	0.0737
MR49F_vs_V16D	18	14851828	78005104	2915	0.2245
MR49F_vs_V16D	19	107093	7011992	1963	-0.1169
MR49F_vs_V16D	19	7019112	19408062	3647	0.1808
MR49F_vs_V16D	19	19413084	59083796	7868	0.0457
MR49F_vs_V16D	20	68259	62959196	6810	0.0475
MR49F_vs_V16D	21	9825763	48084661	2889	0.0365
MR49F_vs_V16D	22	16157737	51220756	5955	0.0432
MR49F_vs_V16D	23	200406	2659100	193	0.0721
MR49F_vs_V16D	23	2670170	44896816	2122	0.4366
MR49F_vs_V16D	23	44913119	45060060	32	0.7585
MR49F_vs_V16D	23	45605520	85156014	2765	0.4559
MR49F_vs_V16D	23	85158514	85224100	5	-0.1808
MR49F_vs_V16D	23	85225377	154754093	3979	0.2877
MR49F_vs_V16D	23	154774732	155235011	41	-0.1119
MR49F_vs_V16D	24	2654938	28494589	318	-0.4969
