# Supplementary material for: Integrative molecular network analysis identifies emergent enzalutamide resistance mechanisms in prostate cancer
Source: Oncotarget. 2017 Nov 20;8(67):111084–95. doi: 10.18632/oncotarget.22560 (PMC5762307; doi:10.18632/oncotarget.22560)
Supplement: Supplementary file 5 [file oncotarget-08-111084-s005.xlsx]

## Sheet: Supplementary Table 4
Supplementary Table 4. Copy number segments identified as differentially aberrant between V16D and MR49F
ID	Comparator set
chrom	Chromosome number
loc.start	Chromosome bp location for start of segment
loc.end	Chromosome bp location for end of segment
num.mark	Number of markers in the segment
seg.mean	Mean copy number ratio for the segment
number_genes	Number of genes in the segment
genes	Genes annotated in the segment
ID	chrom	loc.start	loc.end	num.mark	seg.mean	number_genes	genes
MR49F_vs_V16D	chr1	9833292	10031995	18	0.4805	2	['LZIC', 'CTNNBIP1']
MR49F_vs_V16D	chr1	11708246	12032874	167	0.3897	12	['MAD2L2', 'FBXO44', 'MTHFR', 'NPPB', 'CLCN6', 'FBXO2', 'FBXO6', 'AGTRAP', 'KIAA2013', 'NPPA-AS1', 'DRAXIN', 'NPPA']
MR49F_vs_V16D	chr1	33160480	33263305	26	0.4416	1	['KIAA1522']
MR49F_vs_V16D	chr14	37892057	38064058	20	0.4019	NA	NA
MR49F_vs_V16D	chrX	2670170	44896816	2122	0.4368	186	['SYTL5', 'ASB11', 'NYX', 'ZFX', 'PTCHD1', 'RPGR', 'GPM6B', 'DUSP21', 'MIR651', 'GPR34', 'LOC100132831', 'CXorf58', 'SUPT20HL2', 'SUPT20HL1', 'WWC3', 'NR0B1', 'ASB9', 'EIF1AX', 'DYNLT3', 'ATP6AP2', 'CHDC2', 'GLRA2', 'OFD1', 'DDX3X', 'PIR-FIGF', 'LOC389906', 'CLCN4', 'TSPAN7', 'ACOT9', 'GK', 'FTH1P18', 'PCYT1B', 'MBTPS2', 'PRRG1', 'VCX2', 'PHKA2-AS1', 'TRAPPC2', 'RBBP7', 'SYAP1', 'SRPX', 'EGFL6', …
MR49F_vs_V16D	chrX	44913119	45060060	32	0.7584	NA	NA
MR49F_vs_V16D	chrX	45605520	85156014	2765	0.4561	316	['ZCCHC13', 'SSX7', 'SSX4', 'SSX5', 'SSX2', 'SSX3', 'TIMP1', 'SSX1', 'FAM155B', 'LOC92249', 'LOC100132741', 'ASB12', 'RIBC1', 'SSX9', 'XAGE5', 'ZXDB', 'ERAS', 'ZXDA', 'PRICKLE3', 'PPP1R3F', 'UXT', 'MIRLET7F2', 'YIPF6', 'ARHGEF9', 'GAGE1', 'UBE2DNL', 'XAGE2B', 'GAGE5', 'GAGE4', 'NDUFB11', 'GAGE6', 'SPACA5B', 'MIR374A', 'MIR374C', 'FAM120C', 'WAS', 'SPIN4', 'GATA1', 'NUDT10', 'OTUD5', 'SPIN3', 'SLC…
MR49F_vs_V16D	chr16	72110231	84063077	831	-0.7322	62	['KARS', 'CDH13', 'RFWD3', 'PSMD7', 'ZFHX3', 'DHX38', 'GLG1', 'SYCE1L', 'MIR4719', 'ADAMTS18', 'TXNL4B', 'CMIP', 'LOC100506172', 'MIR3182', 'PMFBP1', 'HSBP1', 'CLEC18B', 'CNTNAP4', 'PKD1L2', 'LOC100129617', 'BCMO1', 'CLEC3A', 'ZFP1', 'MPHOSPH6', 'GAN', 'SDR42E1', 'MLKL', 'LDHD', 'HSD17B2', 'C16orf46', 'NECAB2', 'CFDP1', 'CENPN', 'TMEM170A', 'MIR4720', 'MAF', 'ADAT1', 'NUDT7', 'CTRB2', 'DYNLRB2', …
