# Supplementary material for: Integrative molecular network analysis identifies emergent enzalutamide resistance mechanisms in prostate cancer
Source: Oncotarget. 2017 Nov 20;8(67):111084–95. doi: 10.18632/oncotarget.22560 (PMC5762307; doi:10.18632/oncotarget.22560)
Supplement: Supplementary file 6 [file oncotarget-08-111084-s006.xlsx]

## Sheet: Supplementary Table 5
Supplementary Table 5. Molecular features for V16D and MR49F cell lines
Gene	Ensembl_ID	MR49F_vs_V16D_Log2CopyNumber	MR49F-MDV_vs_V16D-MDV_ExpressionFoldChange	MR49F-MDV_vs_V16D-MDV_PARADIGM_Score	PARADIGM_Nominated_KD_Candidate	Compounds_from_DrugBank_With_GeneTarget	Number_Compounds
APC	ENSG00000134982	0.0187	-0.601463	-1.42318	TRUE	NA	NA
TIMP3	ENSG00000100234	0.043	-0.248047	-1.00901	TRUE	NA	NA
ZFP36L1	NA	-0.0962	-1.63341	-0.890406	TRUE	NA	NA
AICDA	ENSG00000111732	-0.0112	-0.045278	-0.70854	TRUE	NA	NA
NR4A1	ENSG00000123358	-0.0112	0.423675	0.811078	TRUE	NA	NA
ADIPOQ	ENSG00000181092	-0.1741	0.0186391	0.817086	TRUE	NA	NA
EGR2	ENSG00000122877	0.105	0.0328749	0.822606	TRUE	NA	NA
EDEM1	ENSG00000134109	-0.1741	0.842135	0.82653	TRUE	NA	NA
GPX2	ENSG00000176153	-0.0962	0.422435	0.846702	TRUE	[Glutathione]	1
BCAT1	ENSG00000060982	-0.0112	1.70404	0.848329	TRUE	[L-Valine, Gabapentin]	2
NKX3-1	ENSG00000167034	0.0503	1.64969	0.874874	TRUE	NA	NA
GREB1	ENSG00000196208	0.1299	0.61087	0.877543	TRUE	NA	NA
TNFRSF10C	ENSG00000173535	0.0503	0.0436903	0.882264	TRUE	NA	NA
CASP10	ENSG00000003400	0.029	0.322976	0.88305	TRUE	NA	NA
NDRG1	ENSG00000104419	0.0503	0.885795	0.888128	TRUE	NA	NA
HMGCS2	ENSG00000134240	-0.1394	2.40486	0.892893	TRUE	NA	NA
PEG10	ENSG00000242265	0.0433	2.86383	0.903	TRUE	NA	NA
TP53I3	ENSG00000115129	0.1299	0.144927	0.923856	TRUE	NA	NA
TERT	ENSG00000164362	0.0187	0.274585	0.927972	TRUE	[Zidovudine]	1
LBP	ENSG00000129988	0.0474	-0.0107036	0.931131	TRUE	NA	NA
SPP1	ENSG00000118785	0.0574	-0.0561117	0.939162	TRUE	NA	NA
PRDM15	ENSG00000141956	0.0365	0.516849	0.941438	TRUE	NA	NA
SFN	ENSG00000175793	0.0544	-0.161479	0.950324	TRUE	NA	NA
CEBPA	NA	0.0585	0.827282	0.951247	TRUE	NA	NA
DDIT3	NA	-0.0112	0.778329	0.953984	TRUE	NA	NA
TP53AIP1	ENSG00000120471	0.06	-0.0153458	0.955426	TRUE	NA	NA
BCL2L14	ENSG00000121380	-0.0112	0.129279	0.970035	TRUE	NA	NA
SH2D1A	ENSG00000183918	0.2879	0.0149751	0.986553	TRUE	NA	NA
AIFM2	ENSG00000042286	0.105	0.297538	1.01541	TRUE	NA	NA
DNAJB9	ENSG00000128590	0.0433	0.79674	1.02019	TRUE	NA	NA
PPP2R5B	ENSG00000068971	0.06	0.567535	1.02019	TRUE	NA	NA
TSPYL2	ENSG00000184205	0.4561	0.971716	1.02019	TRUE	NA	NA
WIPI1	NA	0.0427	0.421684	1.02019	TRUE	NA	NA
CDKN2B	ENSG00000147883	0.0374	0.0758209	1.03031	TRUE	NA	NA
PER2	ENSG00000132326	0.029	0.407344	1.04748	TRUE	NA	NA
PPM1J	ENSG00000155367	-0.1394	0.330037	1.05844	TRUE	NA	NA
PYCARD	ENSG00000103490	-0.2957	0.0891827	1.05844	TRUE	NA	NA
ADA	ENSG00000196839	0.0474	0.805019	1.07648	TRUE	[Vidarabine, Theophylline, Pentostatin, Adenosine, Edetic Acid, Dipyridamole, Nelarabine]	7
ABCB1	ENSG00000085563	0.0433	-0.00248311	1.10128	TRUE	[Gramicidin D, Cyclosporine, Pravastatin, Fluvoxamine, Fluconazole, Erythromycin, Caffeine, Reserpine, Azithromycin, Pantoprazole, Citalopram, Eletriptan, Nelfinavir, Indinavir, Lovastatin, Reboxetine, Phenytoin, Diethylstilbestrol, Clotrimazole, Metoprolol, Amsacrine, Liothyronine, Lidocaine, Venlafaxine, Conjugated Estrogens, Morphine, Mitomycin, Acetaminophen, Gefitinib, Dihydroergotamine, Ami…	271
NLRC4	ENSG00000091106	0.1299	0.0387402	1.14042	TRUE	NA	NA
SCN3B	ENSG00000166257	0.06	0.0108246	1.14042	TRUE	[Zonisamide]	1
EBF1	ENSG00000164330	0.0187	0.0213595	1.14757	TRUE	NA	NA
BHLHE40	ENSG00000134107	-0.1741	0.63003	1.16561	TRUE	NA	NA
CEBPD	NA	0.0503	0.752236	1.19544	TRUE	NA	NA
CAV1	ENSG00000105974	0.0433	0.0356253	1.20393	TRUE	NA	NA
VCAN	ENSG00000038427	0.0187	0.00512448	1.2078	TRUE	NA	NA
DDIT4	ENSG00000168209	0.105	1.17237	1.24108	TRUE	NA	NA
EDN2	ENSG00000127129	0.0541	0.205031	1.24108	TRUE	NA	NA
EPHA2	ENSG00000142627	0.0544	1.68144	1.24108	TRUE	[Dasatinib, Regorafenib]	2
RNF144B	ENSG00000137393	0.0499	0.657895	1.24108	TRUE	NA	NA
TAP1	ENSG00000168394	0.0499	0.592508	1.24108	TRUE	[Lapatinib]	1
KLF5	ENSG00000102554	0.1509	1.29506	1.25491	TRUE	NA	NA
BHLHE41	ENSG00000123095	-0.0112	0.513084	1.25808	TRUE	NA	NA
SNAI1	ENSG00000124216	0.0474	0.244324	1.26918	TRUE	NA	NA
CASP1	ENSG00000137752	0.06	-0.0222403	1.30971	TRUE	[Minocycline]	1
HIC1	NA	0.0427	0.0493328	1.34291	TRUE	NA	NA
FAS	ENSG00000026103	0.105	-0.220022	1.45072	TRUE	NA	NA
DUSP5	ENSG00000138166	0.105	1.19112	1.47672	TRUE	NA	NA
PMAIP1	ENSG00000141682	0.1922	0.506509	1.57227	TRUE	NA	NA
SERPINB5	ENSG00000206075	0.1922	0.292176	1.71812	TRUE	NA	NA
CEBPB	ENSG00000172216	0.0474	0.586249	1.82396	TRUE	NA	NA
S100A2	ENSG00000196754	-0.1394	0.152949	1.87389	TRUE	[Olopatadine]	1
GDF15	NA	0.0585	1.23559	2.20508	TRUE	NA	NA
PER1	NA	0.0427	0.763135	0.802176	TRUE	NA	NA
GLI3	ENSG00000106571	0.0433	-0.929236	-0.0688155	FALSE	NA	NA
KCNH6	NA	0.0427	0.289382	0.340827	FALSE	[Ibutilide, Prazosin, Doxazosin, Miconazole, Terazosin]	5
ZNF85	NA	0.0585	-2.12662	NA	FALSE	NA	NA
TLR9	ENSG00000239732	-0.1741	0.120462	0.102	FALSE	[Hydroxychloroquine]	1
OR5B2	ENSG00000172365	0.06	0.0430349	0.134225	FALSE	NA	NA
HLA-F	ENSG00000204642	0.0499	0.875685	0.340827	FALSE	NA	NA
FOXB2	ENSG00000204612	0.0374	0.17948	NA	FALSE	NA	NA
RNF215	ENSG00000099999	0.043	0.59693	NA	FALSE	NA	NA
THSD7A	ENSG00000005108	0.0433	0.00100827	NA	FALSE	NA	NA
CYR61	ENSG00000142871	-0.1394	-0.312662	-0.667072	FALSE	NA	NA
SOS1	ENSG00000115904	-0.1756	-0.43218	-0.661628	FALSE	NA	NA
MYLK	ENSG00000065534	-0.1741	-0.759696	-0.633075	FALSE	NA	NA
PRKCE	ENSG00000171132	-0.1756	-0.309171	-0.613157	FALSE	NA	NA
TMEFF2	ENSG00000144339	0.029	-2.13351	-0.60628	FALSE	NA	NA
REL	ENSG00000162924	-0.1756	-0.503075	-0.597954	FALSE	NA	NA
TWIST1	ENSG00000122691	0.0433	-0.449355	-0.59777	FALSE	NA	NA
CGA	ENSG00000135346	-0.3393	-0.0371754	-0.596949	FALSE	NA	NA
IL23R	ENSG00000162594	-0.1394	-0.027456	-0.596789	FALSE	NA	NA
FANCD2	ENSG00000144554	-0.1741	-0.91644	-0.593184	FALSE	NA	NA
RASGRF1	ENSG00000058335	-0.0755	-0.560799	-0.592667	FALSE	NA	NA
SMPD3	ENSG00000103056	-0.2957	-0.22756	-0.587864	FALSE	NA	NA
VAV3	ENSG00000134215	-0.1394	-0.259585	-0.587438	FALSE	NA	NA
EOMES	ENSG00000163508	-0.1741	-0.956577	-0.582605	FALSE	NA	NA
BCL2A1	ENSG00000140379	-0.0755	-0.381395	-0.581474	FALSE	NA	NA
MYLPF	ENSG00000180209	-0.2957	-0.062231	-0.581433	FALSE	NA	NA
MLLT4	ENSG00000130396	-0.3393	-0.727158	-0.58056	FALSE	NA	NA
TSHR	ENSG00000165409	-0.0962	-0.0976382	-0.57874	FALSE	[Thyrotropin Alfa]	1
MAP3K7	ENSG00000135341	-0.3393	-0.757948	-0.57822	FALSE	NA	NA
PLG	ENSG00000122194	-0.3393	-0.0511998	-0.57768	FALSE	[Alteplase, Urokinase, Reteplase, Anistreplase, Tenecteplase, Streptokinase, Tranexamic Acid, Aminocaproic Acid]	8
PPP1R14C	ENSG00000198729	-0.3393	-1.09011	-0.562886	FALSE	NA	NA
CBLB	ENSG00000114423	-0.1741	-0.360718	-0.555227	FALSE	NA	NA
IQGAP3	ENSG00000183856	-0.1394	-0.746834	-0.555079	FALSE	NA	NA
SNAI3	NA	-0.3998	-0.0345988	-0.553064	FALSE	NA	NA
TNIK	ENSG00000154310	-0.1741	-0.372484	-0.551915	FALSE	NA	NA
WWOX	ENSG00000186153	-0.7322	-0.634381	-0.551832	FALSE	NA	NA
RARB	ENSG00000077092	-0.1741	-0.394881	-0.551754	FALSE	[Adapalene, Acitretin, Alitretinoin, Tazarotene, Tamibarotene]	5
PDIA2	ENSG00000185615	-0.2957	-0.269734	-0.551676	FALSE	NA	NA
SPRY3	ENSG00000168939	-0.112	-0.161195	-0.551654	FALSE	NA	NA
TNFSF10	ENSG00000121858	-0.1741	-0.442354	-0.55164	FALSE	NA	NA
CSF1	ENSG00000184371	-0.1394	-0.122959	-0.551572	FALSE	NA	NA
GFI1	ENSG00000162676	-0.1394	-0.685827	-0.551568	FALSE	NA	NA
WNT3A	ENSG00000154342	-0.1394	-0.0253817	-0.551565	FALSE	NA	NA
ABCC6	ENSG00000091262	-0.2957	-0.780768	-0.551564	FALSE	[Indomethacin, Teniposide, Cisplatin, Vinblastine, Daunorubicin, Etoposide, Dactinomycin, Doxorubicin, Probenecid, Sulfinpyrazone]	10
ACTG2	ENSG00000163017	-0.1756	-0.0500934	-0.551564	FALSE	NA	NA
ADAT2	ENSG00000189007	-0.3393	-0.447453	-0.551564	FALSE	NA	NA
ADCY5	ENSG00000173175	-0.1741	-0.0490871	-0.551564	FALSE	NA	NA
ADORA3	ENSG00000121933	-0.1394	-0.0436892	-0.551564	FALSE	[Adenosine, Aminophylline]	2
AGL	ENSG00000162688	-0.1394	-0.800021	-0.551564	FALSE	NA	NA
AHI1	ENSG00000135541	-0.3393	-0.4921	-0.551564	FALSE	NA	NA
AHSG	ENSG00000145192	-0.1741	-0.762122	-0.551564	FALSE	NA	NA
ALCAM	ENSG00000170017	-0.1741	-2.67316	-0.551564	FALSE	NA	NA
ALMS1	ENSG00000116127	-0.1756	-0.388534	-0.551564	FALSE	NA	NA
ANTXR1	ENSG00000169604	-0.1756	-1.20245	-0.551564	FALSE	NA	NA
ARHGAP18	ENSG00000146376	-0.3393	-0.970623	-0.551564	FALSE	NA	NA
ARHGAP30	ENSG00000186517	-0.1394	-1.19516	-0.551564	FALSE	NA	NA
ARHGDIG	ENSG00000242173	-0.2957	-0.366235	-0.551564	FALSE	NA	NA
ARHGEF3	ENSG00000163947	-0.1741	-0.362123	-0.551564	FALSE	NA	NA
ARPC4	ENSG00000241553	-0.1741	-1.74643	-0.551564	FALSE	NA	NA
ASB14	NA	-0.1741	-0.403551	-0.551564	FALSE	NA	NA
ASB2	NA	-0.0962	-0.0376464	-0.551564	FALSE	NA	NA
ASB3	NA	-0.1756	-0.250944	-0.551564	FALSE	NA	NA
ATP6V1B1	ENSG00000116039	-0.1756	-0.0388073	-0.551564	FALSE	NA	NA
B3GNT9	ENSG00000237172	-0.2957	-0.443824	-0.551564	FALSE	NA	NA
BCHE	ENSG00000114200	-0.1741	-4.42973	-0.551564	FALSE	[Pegvisomant, Choline, Ramipril, Pentagastrin, Succinylcholine, Mefloquine, Tacrine, Sulpiride, Ethopropazine, Dipivefrin, Chlorpromazine, Triflupromazine, Cisplatin, Dibucaine, Pyridostigmine, Nizatidine, Triamcinolone, Galantamine, Isoflurophate, Diethylcarbamazine, Procaine, Pralidoxime, Irinotecan, Malathion, Perindopril, Chlorphenesin, Terbutaline, Oxybuprocaine, Hexafluronium, Demecarium, C…	46
BCKDHB	ENSG00000083123	-0.3393	-0.718194	-0.551564	FALSE	NA	NA
CACNA1H	NA	-0.2957	-1.23203	-0.551564	FALSE	[Isradipine, Cinnarizine, Zonisamide, Felodipine, Nitrendipine, Nifedipine, Amiodarone, Bepridil, Flunarizine]	9
CACNA2D3	ENSG00000157445	-0.1741	-0.12834	-0.551564	FALSE	[Amlodipine, Nilvadipine]	2
CADM2	ENSG00000175161	-0.1741	-0.111098	-0.551564	FALSE	NA	NA
CASC5	ENSG00000137812	-0.0721	-0.859032	-0.551564	FALSE	NA	NA
CCBP2	NA	-0.1741	-0.255059	-0.551564	FALSE	NA	NA
CCL22	ENSG00000102962	-0.2957	-0.0873105	-0.551564	FALSE	NA	NA
CCR8	ENSG00000179934	-0.1741	-0.0367397	-0.551564	FALSE	NA	NA
CCRL1	NA	-0.1741	-0.203338	-0.551564	FALSE	NA	NA
CD160	ENSG00000117281	-0.1394	-0.0720758	-0.551564	FALSE	NA	NA
CDH13	NA	-0.7322	-0.0753563	-0.551564	FALSE	NA	NA
CDH24	ENSG00000139880	-0.1029	-0.409735	-0.551564	FALSE	NA	NA
CDH3	ENSG00000062038	-0.2957	-0.217586	-0.551564	FALSE	NA	NA
CDH8	ENSG00000150394	-0.2957	-0.0318746	-0.551564	FALSE	NA	NA
CEP152	NA	-0.0698	-0.541363	-0.551564	FALSE	NA	NA
CEP70	ENSG00000114107	-0.1741	-0.842833	-0.551564	FALSE	NA	NA
CES4A	ENSG00000172824	-0.2957	-0.155154	-0.551564	FALSE	NA	NA
CETP	ENSG00000087237	-0.2957	-0.0268802	-0.551564	FALSE	NA	NA
CHRM3	ENSG00000133019	-0.1394	-0.506482	-0.551564	FALSE	[Cevimeline, Tramadol, Succinylcholine, Ziprasidone, Disopyramide, Amitriptyline, Ipratropium bromide, Olanzapine, Metixene, Terfenadine, Clozapine, Trihexyphenidyl, Oxyphencyclimine, Procyclidine, Promazine, Hyoscyamine, Cyproheptadine, Imipramine, Methylscopolamine, Darifenacin, Tridihexethyl, Anisotropine Methylbromide, Nortriptyline, Atropine, Nicardipine, Paroxetine, Homatropine Methylbromid…	56
CHRNA3	ENSG00000080644	-0.0755	-0.305492	-0.551564	FALSE	[Nicotine, Galantamine, Levamisole, Pentolinium, Bupropion, Levomethadyl Acetate, Varenicline]	7
CHRNA7	ENSG00000175344	-0.0721	-0.161448	-0.551564	FALSE	[Nicotine, Butabarbital, Butalbital, Talbutal, Pentobarbital, Secobarbital, Metharbital, Thiopental, Galantamine, Primidone, Methylphenobarbital, Phenobarbital, Varenicline, Amobarbital, Aprobarbital, Butethal, Heptabarbital, Hexobarbital]	18
CHRNB2	ENSG00000160716	-0.1394	-0.0249168	-0.551564	FALSE	[Nicotine, Galantamine]	2
CHRNB4	ENSG00000117971	-0.0755	-0.0807817	-0.551564	FALSE	[Nicotine, Galantamine, Pentolinium, Levomethadyl Acetate]	4
CLDN16	ENSG00000113946	-0.1741	-0.158338	-0.551564	FALSE	NA	NA
CLDN20	ENSG00000171217	-0.3393	-0.428009	-0.551564	FALSE	NA	NA
CLDN9	ENSG00000213937	-0.2957	-0.0732388	-0.551564	FALSE	NA	NA
CSPG4	ENSG00000173546	-0.0755	-0.0326657	-0.551564	FALSE	NA	NA
CX3CR1	ENSG00000168329	-0.1741	-0.198129	-0.551564	FALSE	NA	NA
CXCR6	ENSG00000172215	-0.1741	-0.03926	-0.551564	FALSE	NA	NA
DET1	NA	-0.0755	-0.488785	-0.551564	FALSE	NA	NA
DOCK3	ENSG00000088538	-0.1741	-0.147564	-0.551564	FALSE	NA	NA
DST	ENSG00000151914	-0.3393	-0.467153	-0.551564	FALSE	NA	NA
DYNLT1	ENSG00000146425	-0.3393	-1.41823	-0.551564	FALSE	NA	NA
DZIP3	ENSG00000198919	-0.1741	-0.897169	-0.551564	FALSE	NA	NA
EDEM3	ENSG00000116406	-0.1394	-0.766303	-0.551564	FALSE	NA	NA
EHHADH	ENSG00000113790	-0.1741	-1.3929	-0.551564	FALSE	NA	NA
ENPP1	ENSG00000197594	-0.3393	-0.95265	-0.551564	FALSE	[Ribavirin, Amifostine]	2
EPHA3	ENSG00000044524	-0.1741	-4.20106	-0.551564	FALSE	NA	NA
EPHA6	ENSG00000080224	-0.1741	-1.30894	-0.551564	FALSE	NA	NA
ERCC4	ENSG00000175595	-0.2957	-0.728802	-0.551564	FALSE	NA	NA
ESRRG	ENSG00000196482	-0.1394	-0.175244	-0.551564	FALSE	[Diethylstilbestrol]	1
FANCA	ENSG00000187741	-0.3998	-0.675785	-0.551564	FALSE	NA	NA
FANCM	NA	-0.0962	-0.541711	-0.551564	FALSE	NA	NA
FCGR1A	ENSG00000150337	-0.1394	-0.180927	-0.551564	FALSE	[Intravenous Immunoglobulin, Porfimer, Methyl aminolevulinate]	3
FCGR1B	ENSG00000198019	-0.1394	-0.214356	-0.551564	FALSE	[Intravenous Immunoglobulin]	1
FCGR2A	ENSG00000143226	-0.1394	-0.0956191	-0.551564	FALSE	[Intravenous Immunoglobulin]	1
FERMT2	ENSG00000073712	-0.0962	-0.66302	-0.551564	FALSE	NA	NA
FGF7	ENSG00000140285	-0.0698	-0.305673	-0.551564	FALSE	NA	NA
FOXN3	ENSG00000053254	-0.0962	-1.18601	-0.551564	FALSE	NA	NA
FSTL1	ENSG00000163430	-0.1741	-0.409845	-0.551564	FALSE	NA	NA
FTSJD1	NA	-0.2957	-0.639886	-0.551564	FALSE	NA	NA
GABRG3	ENSG00000182256	-0.0721	-0.458314	-0.551564	FALSE	[Lorazepam, Temazepam, Clobazam, Alprazolam, Chlordiazepoxide, Adinazolam, Clorazepate, Midazolam, Flurazepam, Halazepam, Diazepam, Oxazepam, Triazolam, Clonazepam, Estazolam, Bromazepam, Clotiazepam, Fludiazepam, Prazepam, Quazepam, Cinolazepam, Nitrazepam]	22
GAN	ENSG00000261609	-0.7322	-0.668694	-0.551564	FALSE	NA	NA
GBP1	ENSG00000117228	-0.1394	-0.134197	-0.551564	FALSE	NA	NA
GBP5	ENSG00000154451	-0.1394	-1.39058	-0.551564	FALSE	NA	NA
GBP7	ENSG00000213512	-0.1394	-0.0765042	-0.551564	FALSE	NA	NA
GNAT2	ENSG00000134183	-0.1394	-0.0531738	-0.551564	FALSE	NA	NA
GNB4	ENSG00000114450	-0.1741	-1.16584	-0.551564	FALSE	NA	NA
GPR132	ENSG00000183484	-0.0992	-0.0285776	-0.551564	FALSE	NA	NA
GPR68	NA	-0.0962	-0.0566141	-0.551564	FALSE	NA	NA
GRIK2	ENSG00000164418	-0.3393	-1.60945	-0.551564	FALSE	[Butabarbital, Butalbital, Talbutal, Pentobarbital, Secobarbital, Metharbital, Thiopental, Primidone, Methylphenobarbital, Phenobarbital, Amobarbital, Aprobarbital, Butethal, Heptabarbital, Hexobarbital]	15
GSTA4	ENSG00000170899	-0.3393	-0.945203	-0.551564	FALSE	NA	NA
HBA1	ENSG00000206172	-0.2957	-0.0698561	-0.551564	FALSE	[Mefloquine, Iron Dextran]	2
HBA2	ENSG00000188536	-0.2957	-0.102588	-0.551564	FALSE	NA	NA
HRH1	ENSG00000196639	-0.1741	-0.211446	-0.551564	FALSE	[Citalopram, Benzatropine, Ziprasidone, Clemastine, Amitriptyline, Olanzapine, Cetirizine, Terfenadine, Buclizine, Clozapine, Doxylamine, Mirtazapine, Dexbrompheniramine, Promazine, Triprolidine, Cyproheptadine, Loratadine, Imipramine, Chlorpromazine, Nortriptyline, Hydroxyzine, Cinnarizine, Astemizole, Trazodone, Histamine Phosphate, Azatadine, Trimipramine, Risperidone, Meclizine, Carbinoxamine…	79
HSPA2	ENSG00000126803	-0.0962	-0.129441	-0.551564	FALSE	NA	NA
IBTK	ENSG00000005700	-0.3393	-0.743075	-0.551564	FALSE	NA	NA
IGF2BP2	ENSG00000073792	-0.1741	-0.105819	-0.551564	FALSE	NA	NA
IL5RA	ENSG00000091181	-0.1741	-0.0470229	-0.551564	FALSE	NA	NA
INSL5	ENSG00000172410	-0.1394	-0.057727	-0.551564	FALSE	NA	NA
IPCEF1	ENSG00000074706	-0.3393	-0.0482762	-0.551564	FALSE	NA	NA
IRAK2	ENSG00000134070	-0.1741	-0.581213	-0.551564	FALSE	NA	NA
ITGA9	ENSG00000144668	-0.1741	-0.0235716	-0.551564	FALSE	NA	NA
KATNA1	ENSG00000186625	-0.3393	-0.701384	-0.551564	FALSE	NA	NA
KCNA2	ENSG00000177301	-0.1394	-0.0270414	-0.551564	FALSE	NA	NA
KCNG3	ENSG00000171126	-0.1756	-0.223592	-0.551564	FALSE	NA	NA
KCNJ10	ENSG00000177807	-0.1394	-0.0508567	-0.551564	FALSE	NA	NA
KCNJ9	ENSG00000162728	-0.1394	-0.128983	-0.551564	FALSE	NA	NA
KIAA1199	NA	-0.0755	-0.0540989	-0.551564	FALSE	NA	NA
KLC4	ENSG00000137171	-0.3393	-0.526173	-0.551564	FALSE	NA	NA
LAMB2	ENSG00000172037	-0.1741	-1.10235	-0.551564	FALSE	NA	NA
LCAT	ENSG00000213398	-0.2957	-0.193279	-0.551564	FALSE	NA	NA
LGALS3	ENSG00000131981	-0.0962	-0.240492	-0.551564	FALSE	NA	NA
LIN9	ENSG00000183814	-0.1394	-0.783103	-0.551564	FALSE	NA	NA
LINGO1	ENSG00000169783	-0.0755	-0.251162	-0.551564	FALSE	NA	NA
LMOD1	ENSG00000163431	-0.1394	-0.0827189	-0.551564	FALSE	NA	NA
LPAR3	ENSG00000171517	-0.1394	-3.46191	-0.551564	FALSE	NA	NA
LTF	ENSG00000012223	-0.1741	-0.440546	-0.551564	FALSE	NA	NA
MC1R	ENSG00000258839	-0.3998	-0.71378	-0.551564	FALSE	NA	NA
MCHR2	ENSG00000152034	-0.3393	-0.0566186	-0.551564	FALSE	NA	NA
MLH3	NA	-0.0962	-0.46949	-0.551564	FALSE	NA	NA
MSH6	ENSG00000116062	-0.1756	-1.24591	-0.551564	FALSE	NA	NA
MUC13	ENSG00000173702	-0.1741	-0.0274557	-0.551564	FALSE	NA	NA
MUC20	ENSG00000176945	-0.1741	-0.757685	-0.551564	FALSE	NA	NA
MUC4	ENSG00000145113	-0.1741	-0.126962	-0.551564	FALSE	NA	NA
MYO9A	ENSG00000066933	-0.0755	-0.502336	-0.551564	FALSE	NA	NA
NFIA	ENSG00000162599	-0.1394	-0.629609	-0.551564	FALSE	NA	NA
NLRC5	ENSG00000140853	-0.2957	-0.653637	-0.551564	FALSE	NA	NA
NLRP3	ENSG00000162711	-0.1394	-0.0323962	-0.551564	FALSE	NA	NA
NME4	ENSG00000103202	-0.2957	-0.654177	-0.551564	FALSE	NA	NA
NOD2	ENSG00000167207	-0.2957	-0.183931	-0.551564	FALSE	NA	NA
NPW	ENSG00000183971	-0.2957	-0.0365767	-0.551564	FALSE	NA	NA
NR1D2	ENSG00000174738	-0.1741	-1.07229	-0.551564	FALSE	NA	NA
NR2E3	ENSG00000031544	-0.0755	-0.0465255	-0.551564	FALSE	NA	NA
NR5A2	ENSG00000116833	-0.1394	-0.267057	-0.551564	FALSE	NA	NA
NSL1	ENSG00000117697	-0.1394	-0.613303	-0.551564	FALSE	NA	NA
NTN3	ENSG00000162068	-0.2957	-0.042195	-0.551564	FALSE	NA	NA
NUP93	ENSG00000102900	-0.2957	-1.52233	-0.551564	FALSE	NA	NA
OPN3	ENSG00000054277	-0.1394	-0.262017	-0.551564	FALSE	NA	NA
OR14I1	ENSG00000189181	-0.1394	-0.0510403	-0.551564	FALSE	NA	NA
OR1C1	ENSG00000221888	-0.1394	-0.198637	-0.551564	FALSE	NA	NA
OR2A4	ENSG00000180658	-0.3393	-0.0969878	-0.551564	FALSE	NA	NA
OR2T12	ENSG00000177201	-0.1394	-0.0341346	-0.551564	FALSE	NA	NA
OR2T33	ENSG00000177212	-0.1394	-0.0700832	-0.551564	FALSE	NA	NA
OR2T8	ENSG00000177462	-0.1394	-0.121035	-0.551564	FALSE	NA	NA
OR2W3	ENSG00000238243	-0.1394	-0.173066	-0.551564	FALSE	NA	NA
OR4M2	ENSG00000182974	-0.0721	-0.0242764	-0.551564	FALSE	NA	NA
OR6F1	ENSG00000169214	-0.1394	-0.171205	-0.551564	FALSE	NA	NA
ORC3	ENSG00000135336	-0.3393	-1.31365	-0.551564	FALSE	NA	NA
OXTR	ENSG00000180914	-0.1741	-0.299248	-0.551564	FALSE	[Oxytocin, Carbetocin]	2
PAK6	ENSG00000137843	-0.0721	-0.0752759	-0.551564	FALSE	NA	NA
PALB2	NA	-0.2957	-0.840793	-0.551564	FALSE	NA	NA
PDE10A	ENSG00000112541	-0.3393	-2.33004	-0.551564	FALSE	[Dipyridamole, Papaverine, Tofisopam, Triflusal]	4
PDE7B	ENSG00000171408	-0.3393	-0.0248107	-0.551564	FALSE	[Dyphylline, Ketotifen]	2
PDPR	ENSG00000090857	-0.2957	-0.443042	-0.551564	FALSE	NA	NA
PLA2G7	ENSG00000146070	-0.3393	-0.618206	-0.551564	FALSE	NA	NA
PLCG2	NA	-0.7322	-0.139725	-0.551564	FALSE	NA	NA
PLEK	ENSG00000115956	-0.1756	-0.0243105	-0.551564	FALSE	NA	NA
PPP1R21	ENSG00000162869	-0.1756	-0.43357	-0.551564	FALSE	NA	NA
PRIM2	ENSG00000146143	-0.3393	-0.739005	-0.551564	FALSE	NA	NA
PROKR1	ENSG00000169618	-0.1756	-0.110408	-0.551564	FALSE	NA	NA
PSMB11	NA	-0.1029	-0.034178	-0.551564	FALSE	NA	NA
PTH1R	ENSG00000160801	-0.1741	-0.0964267	-0.551564	FALSE	[Preotact, Teriparatide]	2
PVRL3	ENSG00000177707	-0.1741	-0.521084	-0.551564	FALSE	NA	NA
RASA2	ENSG00000155903	-0.1741	-0.401044	-0.551564	FALSE	NA	NA
RASSF5	ENSG00000136653	-0.1394	-0.558098	-0.551564	FALSE	NA	NA
RCAN2	ENSG00000172348	-0.3393	-0.310587	-0.551564	FALSE	NA	NA
RGMA	NA	-0.0755	-0.0926763	-0.551564	FALSE	NA	NA
RGS2	ENSG00000116741	-0.1394	-0.881325	-0.551564	FALSE	NA	NA
RGS6	NA	-0.0962	-0.0385154	-0.551564	FALSE	NA	NA
RNGTT	ENSG00000111880	-0.3393	-0.847989	-0.551564	FALSE	NA	NA
ROBO1	ENSG00000169855	-0.1741	-1.10835	-0.551564	FALSE	NA	NA
RRAGD	ENSG00000025039	-0.3393	-0.578209	-0.551564	FALSE	NA	NA
SCN5A	ENSG00000183873	-0.1741	-0.0656674	-0.551564	FALSE	[Indecainide, Ranolazine, Phenytoin, Disopyramide, Lidocaine, Mexiletine, Hexylcaine, Dibucaine, Mephenytoin, Carbamazepine, Verapamil, Moricizine, Riluzole, Prilocaine, Ethotoin, Oxcarbazepine, Benzonatate, Cocaine, Quinidine, Zonisamide, Procainamide, Tocainide, Propafenone, Flecainide, Encainide, Fosphenytoin, Quinidine barbiturate, Ajmaline, Aprindine]	29
SCNN1G	ENSG00000166828	-0.2957	-0.0604078	-0.551564	FALSE	[Triamterene, Amiloride]	2
SEPT1	ENSG00000180096	-0.2957	-0.303436	-0.551564	FALSE	NA	NA
SIAH1	ENSG00000196470	-0.2957	-0.772334	-0.551564	FALSE	NA	NA
SLC10A1	ENSG00000100652	-0.0962	-0.0423715	-0.551564	FALSE	[Cyclosporine, Liothyronine, Conjugated Estrogens, Indomethacin, Progesterone, Testosterone, Bumetanide, Ethinyl Estradiol, Probenecid, Liotrix, Ursodeoxycholic acid, Pitavastatin]	12
SLCO3A1	ENSG00000176463	-0.0755	-0.0435711	-0.551564	FALSE	[Conjugated Estrogens, Aminohippurate, Methotrexate, Alprostadil, Dinoprostone, Penicillin G, Iloprost]	7
SNX9	ENSG00000130340	-0.3393	-0.763431	-0.551564	FALSE	NA	NA
SOS2	ENSG00000100485	-0.0962	-0.525867	-0.551564	FALSE	NA	NA
SPR	ENSG00000116096	-0.1756	-0.835757	-0.551564	FALSE	NA	NA
SPRED2	ENSG00000198369	-0.1756	-0.583879	-0.551564	FALSE	NA	NA
SPSB4	ENSG00000175093	-0.1741	-0.364212	-0.551564	FALSE	NA	NA
SPTBN1	ENSG00000115306	-0.1756	-0.231967	-0.551564	FALSE	NA	NA
SRGAP2	ENSG00000163486	-0.1394	-0.624956	-0.551564	FALSE	NA	NA
SSTR1	ENSG00000139874	-0.0962	-0.0528522	-0.551564	FALSE	NA	NA
SSTR5	ENSG00000162009	-0.2957	-0.580821	-0.551564	FALSE	[Vapreotide]	1
ST6GAL1	ENSG00000073849	-0.1741	-1.00738	-0.551564	FALSE	NA	NA
ST8SIA2	ENSG00000140557	-0.0755	-0.0770818	-0.551564	FALSE	NA	NA
STX1B	ENSG00000099365	-0.2957	-0.0703671	-0.551564	FALSE	NA	NA
SYNE2	ENSG00000054654	-0.0962	-1.10826	-0.551564	FALSE	NA	NA
SYNJ2	ENSG00000078269	-0.3393	-0.548804	-0.551564	FALSE	NA	NA
TCF12	ENSG00000140262	-0.0698	-0.775823	-0.551564	FALSE	NA	NA
THBS2	ENSG00000186340	-0.3393	-0.239201	-0.551564	FALSE	NA	NA
THEM4	ENSG00000159445	-0.1394	-0.659537	-0.551564	FALSE	NA	NA
THRB	ENSG00000151090	-0.1741	-1.09917	-0.551564	FALSE	[Liothyronine, Levothyroxine, Dextrothyroxine, Liotrix]	4
TLR5	ENSG00000187554	-0.1394	-0.381547	-0.551564	FALSE	NA	NA
TNFRSF17	ENSG00000048462	-0.2957	-0.0502107	-0.551564	FALSE	NA	NA
TNNC1	ENSG00000114854	-0.1741	-0.710668	-0.551564	FALSE	[Levosimendan, Felodipine, Bepridil, Dihydroxyaluminium]	4
TTK	ENSG00000112742	-0.3393	-1.08024	-0.551564	FALSE	NA	NA
TUBGCP5	ENSG00000153575	-0.0721	-0.672291	-0.551564	FALSE	NA	NA
UBE2J1	ENSG00000198833	-0.3393	-1.20243	-0.551564	FALSE	NA	NA
UBE2Q2	ENSG00000140367	-0.0755	-0.789401	-0.551564	FALSE	NA	NA
UBR2	ENSG00000024048	-0.3393	-0.78215	-0.551564	FALSE	NA	NA
WNT2B	ENSG00000134245	-0.1394	-0.310105	-0.551564	FALSE	NA	NA
ZFP1	ENSG00000184517	-0.7322	-1.07864	-0.551564	FALSE	NA	NA
ZFP90	NA	-0.2957	-1.00917	-0.551564	FALSE	NA	NA
ZNF19	ENSG00000157429	-0.2957	-0.388359	-0.551564	FALSE	NA	NA
ZNF267	ENSG00000185947	-0.2957	-0.663546	-0.551564	FALSE	NA	NA
ZNF445	ENSG00000185219	-0.1741	-0.627651	-0.551564	FALSE	NA	NA
CACNA2D2	ENSG00000007402	-0.1741	-0.445167	-0.551562	FALSE	[Isradipine, Gabapentin, Felodipine, Nitrendipine, Amiodarone, Bepridil]	6
FOXG1	ENSG00000176165	-0.1029	-0.36493	-0.551561	FALSE	NA	NA
CHD9	NA	-0.2957	-0.674838	-0.551559	FALSE	NA	NA
CDC14A	ENSG00000079335	-0.1394	-0.236811	-0.551555	FALSE	NA	NA
FCER1G	ENSG00000158869	-0.1394	-0.0385591	-0.55155	FALSE	[Benzylpenicilloyl Polylysine]	1
SOCS5	ENSG00000171150	-0.1756	-0.412354	-0.551546	FALSE	NA	NA
BCAR3	ENSG00000137936	-0.1394	-0.270801	-0.551541	FALSE	NA	NA
CMA1	ENSG00000092009	-0.1029	-0.100144	-0.551539	FALSE	NA	NA
LPA	ENSG00000198670	-0.3393	-0.0625156	-0.551531	FALSE	[Aminocaproic Acid]	1
CD80	ENSG00000121594	-0.1741	-0.0395442	-0.551522	FALSE	[Abatacept]	1
POLE2	ENSG00000100479	-0.0962	-0.930367	-0.551509	FALSE	[Cladribine]	1
CDC7	ENSG00000097046	-0.1394	-0.93374	-0.551503	FALSE	NA	NA
CMTM2	ENSG00000140932	-0.2957	-0.27189	-0.551503	FALSE	NA	NA
TBL1XR1	ENSG00000177565	-0.1741	-1.48538	-0.551432	FALSE	NA	NA
GHRL	ENSG00000157017	-0.1741	-0.179031	-0.551416	FALSE	NA	NA
MAP3K4	ENSG00000085511	-0.3393	-0.727082	-0.5514	FALSE	NA	NA
SUPT3H	ENSG00000196284	-0.3393	-0.204072	-0.551397	FALSE	NA	NA
PTPN7	ENSG00000143851	-0.1394	-0.0564946	-0.551366	FALSE	NA	NA
TGFB1I1	ENSG00000140682	-0.2957	-0.0682196	-0.551211	FALSE	NA	NA
PRKCH	ENSG00000027075	-0.0962	-0.569954	-0.550744	FALSE	NA	NA
TAB2	ENSG00000055208	-0.3393	-0.835276	-0.550535	FALSE	NA	NA
RAB23	ENSG00000112210	-0.3393	-0.990068	-0.550317	FALSE	NA	NA
MAF	ENSG00000178573	-0.7322	-0.644801	-0.550148	FALSE	NA	NA
PLD1	ENSG00000075651	-0.1741	-0.291197	-0.549713	FALSE	[Choline]	1
PBX1	ENSG00000185630	-0.1394	-2.00405	-0.549709	FALSE	NA	NA
ZNF318	ENSG00000171467	-0.3393	-0.68454	-0.549274	FALSE	NA	NA
HLX	ENSG00000136630	-0.1394	-1.54402	-0.548925	FALSE	NA	NA
ZFHX3	ENSG00000140836	-0.7322	-0.89999	-0.548525	FALSE	NA	NA
WNT9A	ENSG00000143816	-0.1394	-0.0478696	-0.547126	FALSE	NA	NA
IL24	ENSG00000162892	-0.1394	-0.0713684	-0.54643	FALSE	NA	NA
TNFAIP3	ENSG00000118503	-0.3393	-0.0719292	-0.545477	FALSE	NA	NA
IL1RAP	ENSG00000196083	-0.1741	-0.751424	-0.545449	FALSE	NA	NA
ESR2	ENSG00000140009	-0.0962	-0.218799	-0.544132	FALSE	[Diethylstilbestrol, Raloxifene, Tamoxifen, Estradiol, Trilostane, Estramustine, Estriol, Estropipate]	8
COL24A1	ENSG00000171502	-0.1394	-0.0650392	-0.541841	FALSE	NA	NA
NFATC4	ENSG00000100968	-0.1029	-0.296682	-0.54042	FALSE	NA	NA
RGL1	ENSG00000143344	-0.1394	-0.803809	-0.537603	FALSE	NA	NA
TIAM2	ENSG00000146426	-0.3393	-0.204831	-0.537591	FALSE	NA	NA
MYO6	ENSG00000196586	-0.3393	-2.07011	-0.53276	FALSE	NA	NA
IL12A	ENSG00000168811	-0.1741	-0.320929	-0.530748	FALSE	NA	NA
SGOL1	ENSG00000129810	-0.1741	-0.739876	-0.527443	FALSE	NA	NA
MITF	ENSG00000187098	-0.1741	-0.43524	-0.51122	FALSE	NA	NA
IL1A	ENSG00000115008	0.0292	-0.162472	-0.507538	FALSE	NA	NA
BGLAP	ENSG00000242252	-0.1394	-0.422737	-0.503398	FALSE	[Menadione, Phytonadione, Gallium nitrate]	3
GBP2	ENSG00000162645	-0.1394	-0.299322	-0.49274	FALSE	NA	NA
SNUPN	ENSG00000169371	-0.0755	-0.912842	-0.492693	FALSE	NA	NA
MBTPS1	ENSG00000140943	-0.3998	-0.773112	-0.492097	FALSE	NA	NA
PDE4B	ENSG00000184588	-0.1394	-0.0409821	-0.484618	FALSE	[Adenosine monophosphate, Caffeine, Theophylline, Dyphylline, Pentoxifylline, Enprofylline, Ketotifen, Iloprost, Papaverine, Theobromine, Amrinone, Roflumilast, Ibudilast]	13
MTA3	ENSG00000057935	-0.1756	-0.780158	-0.484	FALSE	NA	NA
PDZK1	ENSG00000174827	-0.1394	-0.0889139	-0.484	FALSE	NA	NA
NOTCH4	ENSG00000204301	0.0499	-0.040213	-0.481539	FALSE	NA	NA
ANGPT1	ENSG00000154188	0.0503	-0.027654	-0.481332	FALSE	NA	NA
RPS6KA5	NA	-0.0962	-0.567418	-0.472453	FALSE	NA	NA
CCL26	ENSG00000006606	0.0433	-0.0575163	-0.470869	FALSE	NA	NA
IL13RA2	ENSG00000123496	0.2879	-0.0468679	-0.470869	FALSE	NA	NA
CRYZ	ENSG00000116791	-0.1394	-0.938845	-0.468054	FALSE	[Dicumarol]	1
PLCD1	ENSG00000187091	-0.1741	-0.601338	-0.460537	FALSE	NA	NA
ADORA2A	ENSG00000128271	0.043	-0.07973	-0.451379	FALSE	[Caffeine, Theophylline, Mefloquine, Adenosine, Dyphylline, Pentoxifylline, Oxtriphylline, Theobromine, Regadenoson]	9
DUSP10	ENSG00000143507	-0.1394	-0.265946	-0.4487	FALSE	NA	NA
GAS1	ENSG00000180447	0.0374	-0.145155	-0.447996	FALSE	NA	NA
GSTM1	ENSG00000134184	-0.1394	-0.0332115	-0.447825	FALSE	[Cisplatin, Oxaliplatin, Carboplatin, Azathioprine, Busulfan]	5
UTRN	ENSG00000152818	-0.3393	-0.777557	-0.443841	FALSE	NA	NA
WT1	ENSG00000184937	0.06	-0.869356	-0.435231	FALSE	NA	NA
AGT	ENSG00000135744	-0.1394	-0.245708	-0.415849	FALSE	NA	NA
TF	ENSG00000091513	-0.1741	-0.0345628	-0.402741	FALSE	[Iron Dextran, Gallium nitrate]	2
CFL2	ENSG00000165410	-0.1029	-0.822744	-0.400971	FALSE	NA	NA
DOK1	ENSG00000115325	-0.1756	-0.355692	-0.388771	FALSE	NA	NA
E2F7	NA	-0.0112	-0.487106	-0.373924	FALSE	NA	NA
DSP	ENSG00000096696	0.0499	-0.843249	-0.372494	FALSE	NA	NA
CITED2	ENSG00000164442	-0.3393	-1.42066	-0.368545	FALSE	NA	NA
ALB	ENSG00000163631	0.0574	-0.0340332	-0.360802	FALSE	[Hyaluronidase, Gefitinib, Rosiglitazone, Ampicillin, Cefalotin, Fluoxetine, Celecoxib, Erlotinib, Cephalexin, Imatinib, Testosterone, Prednisone, Losartan, Mycophenolate mofetil, Flurbiprofen, Norethindrone, Gadobenate Dimeglumine, Irinotecan, Oxcarbazepine, Sodium lauryl sulfate, Tacrolimus, Salicyclic acid, Acetylsalicylic acid, Gatifloxacin, Tocainide, Rosuvastatin, Naloxone, Captopril, Ceftr…	52
CD4	ENSG00000010610	-0.0112	-0.0962313	-0.358229	FALSE	NA	NA
TCF7	ENSG00000081059	0.0187	-0.0814686	-0.356397	FALSE	NA	NA
CP	ENSG00000047457	-0.1741	-0.162841	-0.352888	FALSE	NA	NA
NT5E	ENSG00000135318	-0.3393	-0.0681879	-0.352888	FALSE	[Pentoxifylline, Cytarabine]	2
COL1A1	ENSG00000108821	0.0427	-0.306826	-0.352682	FALSE	NA	NA
EGLN1	ENSG00000135766	-0.1394	-0.756176	-0.352588	FALSE	NA	NA
FBXO32	ENSG00000156804	0.0503	-0.152771	-0.352476	FALSE	NA	NA
LEF1	ENSG00000138795	0.0574	-0.868227	-0.35075	FALSE	NA	NA
ADAM19	ENSG00000135074	0.0187	-0.07149	-0.34833	FALSE	NA	NA
SP5	ENSG00000204335	0.029	-0.0756905	-0.347999	FALSE	NA	NA
COL3A1	ENSG00000168542	0.029	-0.0843686	-0.345482	FALSE	NA	NA
PLK3	ENSG00000173846	0.0541	0.560517	-0.345059	FALSE	NA	NA
GLIPR1	NA	-0.0112	-0.09895	-0.335943	FALSE	NA	NA
CYP1B1	ENSG00000138061	NA	-0.190709	-0.329595	FALSE	[Biotin, Caffeine, Theophylline, Omeprazole, Clozapine, Progesterone, Lansoprazole, Flutamide, Oxaliplatin, Erlotinib, Amodiaquine, Testosterone, Estrone, Tamoxifen, Daunorubicin, Estradiol, Propofol, Doxorubicin, Ketoconazole, Melatonin, Primaquine, Procarbazine, Arsenic trioxide, Phenobarbital, Mitoxantrone, Paclitaxel, Dexamethasone, Docetaxel, Dasatinib]	29
DUSP6	NA	-0.0112	-0.0762052	-0.327742	FALSE	NA	NA
DDX58	ENSG00000107201	0.0374	-0.137912	-0.326427	FALSE	NA	NA
TNFRSF18	ENSG00000186891	0.0759	-0.469908	-0.32506	FALSE	NA	NA
OPRM1	ENSG00000112038	-0.3393	-0.0187848	-0.324759	FALSE	[Tramadol, Morphine, Codeine, Hydromorphone, Methadone, Oxycodone, Levallorphan, Butorphanol, Propoxyphene, Pentazocine, Naltrexone, Sufentanil, Alfentanil, Fentanyl, Loperamide, Nalbuphine, Levorphanol, Remifentanil, Ondansetron, Anileridine, Buprenorphine, Hydrocodone, Diphenoxylate, Naloxone, Oxymorphone, Dezocine, Levomethadyl Acetate, Methadyl Acetate, Heroin, Ethylmorphine, Tapentadol, Alvi…	33
IL1B	ENSG00000125538	0.0292	-0.100281	-0.324145	FALSE	[Minocycline, Gallium nitrate, Canakinumab, Rilonacept]	4
TFF3	ENSG00000160180	0.0365	-0.310197	-0.321064	FALSE	NA	NA
PTPN13	ENSG00000163629	0.0574	-1.87706	-0.320681	FALSE	NA	NA
POU2F2	NA	0.0585	-0.0283446	-0.317884	FALSE	NA	NA
SALL4	ENSG00000101115	0.0474	-0.150284	-0.317573	FALSE	NA	NA
TRPC6	NA	0.06	-0.040986	-0.316798	FALSE	NA	NA
ZCCHC12	ENSG00000174460	0.2879	-0.0853955	-0.31593	FALSE	NA	NA
PAK1	NA	0.06	-0.345888	-0.312114	FALSE	NA	NA
AXL	NA	0.0585	-0.0773558	-0.31079	FALSE	NA	NA
COL5A1	ENSG00000130635	0.0374	-0.0995754	-0.31079	FALSE	NA	NA
HELLS	ENSG00000119969	0.105	-0.718535	-0.31079	FALSE	NA	NA
TCF7L1	ENSG00000152284	0.3703	-0.132384	-0.31079	FALSE	NA	NA
KCNS3	ENSG00000170745	0.1299	-0.714459	-0.308547	FALSE	NA	NA
CUZD1	ENSG00000138161	0.105	-0.13174	-0.308136	FALSE	NA	NA
IL5	ENSG00000113525	0.0187	-0.180633	-0.307636	FALSE	[Pranlukast]	1
ALOX12B	ENSG00000179477	0.0427	-0.222174	-0.307622	FALSE	NA	NA
DMP1	ENSG00000152592	0.0574	-3.42118	-0.30666	FALSE	NA	NA
KIT	ENSG00000157404	0.0574	-0.0540541	-0.305571	FALSE	[Sorafenib, Imatinib, Dasatinib, Sunitinib, Nilotinib, Pazopanib, Regorafenib, Ponatinib]	8
FER	ENSG00000151422	0.0187	-0.464741	-0.30256	FALSE	NA	NA
SLC9A3	ENSG00000066230	0.0187	-0.0806341	-0.302453	FALSE	NA	NA
TIAM1	ENSG00000156299	0.0365	-0.103937	-0.300987	FALSE	NA	NA
ABCB4	ENSG00000005471	0.0433	-0.0856195	-0.294156	FALSE	[Colchicine, Silodosin]	2
CYP4A11	ENSG00000187048	0.0541	-0.0944281	-0.294156	FALSE	[Pegvisomant, Lansoprazole, Cisplatin, Clofibrate, Estrone, Pentamidine, Tretinoin, Ethanol, Rifampin, Phenobarbital, Dexamethasone]	11
CYP7A1	ENSG00000167910	0.0503	-0.0277546	-0.294156	FALSE	NA	NA
PITX2	ENSG00000164093	0.0574	-0.40973	-0.292711	FALSE	NA	NA
CIT	ENSG00000122966	-0.0112	-0.585462	-0.289362	FALSE	NA	NA
NKX2-2	ENSG00000125820	0.0474	-0.181271	-0.289326	FALSE	NA	NA
KLK6	NA	0.0585	-0.0296243	-0.283961	FALSE	NA	NA
HNF4G	ENSG00000164749	0.0503	-0.107884	-0.281818	FALSE	NA	NA
PPARGC1B	ENSG00000155846	0.0187	-0.351663	-0.279988	FALSE	NA	NA
UNC5A	ENSG00000113763	0.0187	-0.339222	-0.278976	FALSE	NA	NA
IL23A	NA	-0.0112	-0.335005	-0.278136	FALSE	NA	NA
E2F8	ENSG00000129173	0.06	-0.611577	-0.277843	FALSE	NA	NA
TNFRSF1B	ENSG00000028137	0.0544	-0.0231364	-0.277796	FALSE	NA	NA
FGF23	ENSG00000118972	-0.0112	-0.0461068	-0.275317	FALSE	NA	NA
LCP2	ENSG00000043462	0.0187	-0.0263725	-0.275312	FALSE	NA	NA
ABCB11	ENSG00000073734	0.029	-0.192572	-0.27531	FALSE	[Cyclosporine, Pravastatin, Reserpine, Digoxin, Progesterone, Chlorpromazine, Cimetidine, Vincristine, Bosentan, Vinblastine, Verapamil, Tamoxifen, Fluorescein, Daunorubicin, Clofazimine, Quinidine, Ethinyl Estradiol, Doxorubicin, Glyburide, Ketoconazole, Rifampin, Novobiocin, Rosuvastatin, Phenobarbital, Paclitaxel, Dexamethasone, Ursodeoxycholic acid, Fusidic Acid, Ponatinib]	29
AMHR2	NA	-0.0112	-0.482564	-0.27531	FALSE	NA	NA
ARAP3	ENSG00000120318	0.0187	-0.0406113	-0.27531	FALSE	NA	NA
ASB18	ENSG00000182177	0.029	-0.0315935	-0.27531	FALSE	NA	NA
C1S	ENSG00000182326	-0.0112	-0.184419	-0.27531	FALSE	NA	NA
C7	ENSG00000112936	0.0187	-0.0302386	-0.27531	FALSE	NA	NA
CALCRL	ENSG00000064989	0.029	-0.0626744	-0.27531	FALSE	NA	NA
CD9	ENSG00000010278	-0.0112	-1.25407	-0.27531	FALSE	NA	NA
CDH18	ENSG00000145526	0.0187	-0.0695014	-0.27531	FALSE	NA	NA
CDH6	ENSG00000113361	0.0187	-0.0355686	-0.27531	FALSE	NA	NA
COL4A4	ENSG00000081052	0.029	-0.0814824	-0.27531	FALSE	NA	NA
COL5A2	ENSG00000204262	0.029	-0.623543	-0.27531	FALSE	NA	NA
CXCR2	ENSG00000180871	0.029	-0.0496709	-0.27531	FALSE	NA	NA
CXCR7	NA	0.029	-3.80412	-0.27531	FALSE	NA	NA
DLX1	ENSG00000144355	0.029	-0.439881	-0.27531	FALSE	NA	NA
DPYSL3	NA	0.0187	-0.448986	-0.27531	FALSE	NA	NA
DTX1	NA	-0.0112	-0.0249196	-0.27531	FALSE	NA	NA
GALNT3	ENSG00000115339	0.029	-1.15244	-0.27531	FALSE	NA	NA
GALNT4	ENSG00000257594	-0.0112	-0.24176	-0.27531	FALSE	NA	NA
GCNT4	ENSG00000176928	0.0187	-0.0232815	-0.27531	FALSE	NA	NA
GDNF	ENSG00000168621	0.0187	-0.298285	-0.27531	FALSE	NA	NA
GNB3	ENSG00000111664	-0.0112	-0.12453	-0.27531	FALSE	NA	NA
GNN	NA	-0.0112	-0.105647	-0.27531	FALSE	NA	NA
GPBAR1	ENSG00000179921	0.029	-0.0270656	-0.27531	FALSE	NA	NA
GRASP	ENSG00000161835	-0.0112	-0.220038	-0.27531	FALSE	NA	NA
GRIK1	ENSG00000171189	0.0365	-0.0912524	-0.27531	FALSE	[Topiramate]	1
GULP1	ENSG00000144366	0.029	-2.74659	-0.27531	FALSE	NA	NA
HTR2B	ENSG00000135914	0.029	-0.0513453	-0.27531	FALSE	[Eletriptan, Methysergide, Cabergoline, Ropinirole, Dihydroergotamine, Pramipexole, Triflupromazine, Lisuride, Apomorphine, Minaprine, Doxepin, Pergolide, Bromocriptine, Chlorprothixene, Clomipramine, Asenapine]	16
IL1RN	ENSG00000136689	0.0292	-0.31368	-0.27531	FALSE	NA	NA
INHBC	NA	-0.0112	-0.0521156	-0.27531	FALSE	NA	NA
INHBE	NA	-0.0112	-0.062871	-0.27531	FALSE	NA	NA
KNTC1	ENSG00000184445	-0.0112	-0.90984	-0.27531	FALSE	NA	NA
LCA5L	ENSG00000157578	0.0365	-0.246279	-0.27531	FALSE	NA	NA
LDHB	ENSG00000111716	-0.0112	-4.23717	-0.27531	FALSE	NA	NA
LOC646719	NA	0.0187	-0.781769	-0.27531	FALSE	NA	NA
MIP	NA	-0.0112	-0.0413056	-0.27531	FALSE	NA	NA
MX1	ENSG00000157601	0.0365	-0.401339	-0.27531	FALSE	NA	NA
MYF5	ENSG00000111049	-0.0112	-0.0287792	-0.27531	FALSE	NA	NA
NEB	ENSG00000183091	0.0292	-0.223559	-0.27531	FALSE	NA	NA
NFE2	NA	-0.0112	-0.037231	-0.27531	FALSE	NA	NA
NGEF	ENSG00000066248	0.029	-1.53503	-0.27531	FALSE	NA	NA
NMUR1	ENSG00000171596	0.029	-0.0733847	-0.27531	FALSE	NA	NA
NR2F1	ENSG00000175745	0.0187	-0.108346	-0.27531	FALSE	NA	NA
NTN4	ENSG00000074527	-0.0112	-0.0247403	-0.27531	FALSE	NA	NA
OAS1	NA	-0.0112	-0.17449	-0.27531	FALSE	NA	NA
OAS3	NA	-0.0112	-0.746265	-0.27531	FALSE	NA	NA
OASL	ENSG00000135114	-0.0112	-0.0481054	-0.27531	FALSE	NA	NA
PDE1A	ENSG00000115252	0.029	-0.272215	-0.27531	FALSE	[Nicardipine, Felodipine, Bepridil]	3
PDE8B	ENSG00000113231	0.0187	-0.119815	-0.27531	FALSE	[Ketotifen]	1
PGAP1	ENSG00000197121	0.029	-0.194865	-0.27531	FALSE	NA	NA
PLXNC1	NA	-0.0112	-0.253841	-0.27531	FALSE	NA	NA
POLR3G	ENSG00000113356	0.0187	-0.621233	-0.27531	FALSE	NA	NA
RAD9B	ENSG00000151164	-0.0112	-0.379328	-0.27531	FALSE	NA	NA
RAPGEF4	ENSG00000091428	0.029	-0.249608	-0.27531	FALSE	NA	NA
RXFP3	ENSG00000182631	0.0187	-0.113825	-0.27531	FALSE	NA	NA
SCN8A	NA	-0.0112	-0.17677	-0.27531	FALSE	NA	NA
SIRT4	ENSG00000089163	-0.0112	-0.156564	-0.27531	FALSE	NA	NA
SLC16A7	ENSG00000118596	-0.0112	-0.533357	-0.27531	FALSE	[Pyruvic acid, Probenecid, Gamma Hydroxybutyric Acid, Niflumic Acid]	4
SLC27A6	ENSG00000113396	0.0187	-0.273429	-0.27531	FALSE	NA	NA
SLC40A1	ENSG00000138449	0.029	-0.33686	-0.27531	FALSE	NA	NA
SLCO1A2	ENSG00000084453	-0.0112	-0.0480549	-0.27531	FALSE	[Cyclosporine, Pravastatin, Erythromycin, Nelfinavir, Indinavir, Lovastatin, Liothyronine, Conjugated Estrogens, Indomethacin, Aminohippurate, Digoxin, Spironolactone, Quinine, Ritonavir, Methotrexate, Enalapril, Testosterone, Prednisone, Simvastatin, Estrone, Verapamil, Sumatriptan, Rocuronium, Hydrocortisone, Estradiol, Naproxen, Prednisolone, Bumetanide, Quinidine, Dinoprostone, Fexofenadine, …	49
SPARC	ENSG00000113140	0.0187	-0.0306184	-0.27531	FALSE	NA	NA
SRGAP1	ENSG00000196935	-0.0112	-0.278307	-0.27531	FALSE	NA	NA
SULT1C2	ENSG00000198203	0.0292	-0.227994	-0.27531	FALSE	NA	NA
TFCP2	NA	-0.0112	-0.0265771	-0.27531	FALSE	NA	NA
TFPI	ENSG00000003436	0.029	-2.89671	-0.27531	FALSE	[Dalteparin]	1
TGFBI	ENSG00000120708	0.0187	-0.0652877	-0.27531	FALSE	NA	NA
THBS4	ENSG00000113296	0.0187	-0.292928	-0.27531	FALSE	NA	NA
UGT1A8	ENSG00000241635	0.029	-0.0289411	-0.27531	FALSE	[Morphine, Valproic Acid, Mycophenolate mofetil, Propofol, Diflunisal]	5
VAMP1	ENSG00000139190	-0.0112	-0.639825	-0.27531	FALSE	[Botulinum Toxin Type B]	1
VWF	ENSG00000110799	-0.0112	-0.128582	-0.27531	FALSE	[Antihemophilic Factor]	1
ZNF354C	ENSG00000177932	0.0187	-1.63045	-0.27531	FALSE	NA	NA
RASGRF2	ENSG00000113319	0.0187	-0.0370443	-0.275309	FALSE	NA	NA
LIN7A	ENSG00000111052	-0.0112	-2.24969	-0.275301	FALSE	NA	NA
TAOK3	NA	-0.0112	-0.97454	-0.27529	FALSE	NA	NA
CD28	ENSG00000178562	0.029	-0.049087	-0.275226	FALSE	NA	NA
CHN1	ENSG00000128656	0.029	-0.152716	-0.275219	FALSE	NA	NA
WNT5A	ENSG00000114251	-0.1741	1.37244	-0.266219	FALSE	NA	NA
ACTA2	ENSG00000107796	0.105	-1.21939	-0.263209	FALSE	NA	NA
MAP4K1	NA	0.0585	-0.317224	-0.261314	FALSE	NA	NA
CBX5	ENSG00000094916	-0.0112	-1.5105	-0.26021	FALSE	NA	NA
GADD45B	ENSG00000099860	0.0585	-0.23517	-0.257382	FALSE	NA	NA
NTF3	ENSG00000185652	-0.0112	-0.125184	-0.249655	FALSE	NA	NA
HIF1A	ENSG00000100644	-0.0962	-1.12602	-0.247488	FALSE	NA	NA
CYP2C18	ENSG00000108242	0.105	-0.179459	-0.247397	FALSE	[Pegvisomant, Dapsone, Phenytoin, Lidocaine, Valproic Acid, Methadone, Omeprazole, Clobazam, Lansoprazole, Imipramine, Cyclophosphamide, Diclofenac, Verapamil, Warfarin, Tretinoin, Propofol, Diazepam, Perphenazine, Buprenorphine, Diphenhydramine, Tolbutamide, Desipramine, Phenobarbital, Ifosfamide, Troleandomycin, Aminophenazone, Antipyrine, Clotiazepam, Vilazodone]	29
SOCS2	ENSG00000120833	-0.0112	-0.461648	-0.246744	FALSE	NA	NA
ACACB	ENSG00000076555	-0.0112	-0.296421	-0.246683	FALSE	NA	NA
NKX6-1	ENSG00000163623	0.0574	-0.314338	-0.244893	FALSE	NA	NA
CFB	ENSG00000243649	0.0499	-0.052403	-0.243645	FALSE	NA	NA
NOS1	ENSG00000089250	-0.0112	-0.0634794	-0.242602	FALSE	[Doxorubicin]	1
UGT1A6	ENSG00000167165	0.029	-0.212829	-0.238226	FALSE	NA	NA
NR3C1	ENSG00000113580	0.0187	-0.0463495	-0.237754	FALSE	[Flunisolide, Diflorasone, Alclometasone, Medrysone, Amcinonide, Fluorometholone, Megestrol, Beclometasone dipropionate, Betamethasone, Desoximetasone, Fluticasone Propionate, Fluocinolone Acetonide, Halobetasol Propionate, Triamcinolone, Prednisone, Flumethasone Pivalate, Fludrocortisone, Hydrocortisone, Mometasone, Hydrocortamate, Mifepristone, Clocortolone, Flurandrenolide, Prednisolone, Lotep…	39
CD36	ENSG00000135218	0.0433	-0.0487254	-0.237388	FALSE	NA	NA
ANGPT2	ENSG00000091879	0.0503	-0.0636626	-0.23635	FALSE	NA	NA
NCOA1	ENSG00000084676	0.1299	-0.743866	-0.232349	FALSE	NA	NA
LGALS1	ENSG00000100097	0.043	-0.250629	-0.229305	FALSE	NA	NA
GAB1	ENSG00000109458	0.0574	-0.145962	-0.220666	FALSE	NA	NA
PTPRB	NA	-0.0112	-0.0393672	-0.21905	FALSE	NA	NA
RIN2	ENSG00000132669	0.0474	-0.0561454	-0.217565	FALSE	NA	NA
ARHGEF6	ENSG00000129675	0.2879	-0.395014	-0.217448	FALSE	NA	NA
KITLG	ENSG00000049130	-0.0112	-0.547303	-0.215918	FALSE	NA	NA
TRIP6	ENSG00000087077	0.0433	-0.130142	-0.214158	FALSE	NA	NA
MGAT3	ENSG00000128268	0.043	-0.042336	-0.213625	FALSE	NA	NA
TEC	ENSG00000135605	0.0574	-0.299349	-0.213598	FALSE	NA	NA
SERPINE1	ENSG00000106366	0.0433	0.0695566	-0.208614	FALSE	NA	NA
RIMS1	ENSG00000079841	-0.3393	-1.3812	-0.207767	FALSE	NA	NA
SGMS1	ENSG00000198964	0.105	-0.710458	-0.206134	FALSE	NA	NA
SDC2	ENSG00000169439	0.0503	-0.641202	-0.204692	FALSE	[Sargramostim]	1
DECR1	ENSG00000104325	0.0503	-0.893823	-0.201896	FALSE	NA	NA
NTN1	ENSG00000065320	0.0427	-0.44655	-0.201625	FALSE	NA	NA
ADAM12	ENSG00000148848	0.105	-0.376621	-0.201443	FALSE	NA	NA
RELN	ENSG00000189056	0.0433	-0.566154	-0.200268	FALSE	NA	NA
MAPK13	ENSG00000156711	0.0499	-0.818657	-0.199276	FALSE	NA	NA
PDK2	ENSG00000005882	0.0427	-0.706816	-0.199166	FALSE	NA	NA
MTSS1	ENSG00000170873	0.0503	-0.196585	-0.198811	FALSE	NA	NA
NOG	ENSG00000183691	0.0427	-0.104739	-0.198576	FALSE	NA	NA
PLK4	ENSG00000142731	0.0574	-0.689358	-0.198554	FALSE	NA	NA
UNC5C	ENSG00000182168	0.0574	-0.58238	-0.198543	FALSE	NA	NA
EPHA8	ENSG00000070886	0.0544	-0.0568206	-0.198542	FALSE	NA	NA
LPAR2	NA	0.0585	-0.504475	-0.198542	FALSE	NA	NA
EFNB2	ENSG00000125266	0.1509	-1.26825	-0.198539	FALSE	NA	NA
FARP1	ENSG00000152767	0.1509	-0.298189	-0.198539	FALSE	NA	NA
P2RY2	NA	0.06	-0.0237628	-0.198539	FALSE	[Suramin]	1
RASGRP2	ENSG00000068831	0.06	-0.074328	-0.198539	FALSE	NA	NA
ABCA9	ENSG00000154258	0.0427	-0.0326148	-0.198538	FALSE	NA	NA
ADRB1	ENSG00000043591	0.105	-0.426089	-0.198538	FALSE	[Esmolol, Betaxolol, Isoetharine, Metoprolol, Atenolol, Norepinephrine, Timolol, Phenylpropanolamine, Sotalol, Carteolol, Propranolol, Labetalol, Bisoprolol, Epinephrine, Dobutamine, Pseudoephedrine, Alprenolol, Pindolol, Salbutamol, Isoproterenol, Arbutamine, Amiodarone, Carvedilol, Desipramine, Acebutolol, Nadolol, Levobunolol, Metipranolol, Fenoterol, Pirbuterol, Bevantolol, Practolol, Penbuto…	41
ALOX15B	ENSG00000179593	0.0427	-0.169553	-0.198538	FALSE	NA	NA
AMPH	ENSG00000078053	0.0433	-0.0385786	-0.198538	FALSE	NA	NA
ANTXR2	ENSG00000163297	0.0574	-0.0881607	-0.198538	FALSE	NA	NA
APOE	ENSG00000130203	0.0585	-0.0835223	-0.198538	FALSE	NA	NA
ARHGAP20	ENSG00000137727	0.06	-0.871302	-0.198538	FALSE	NA	NA
ARHGAP28	NA	0.1922	-0.683858	-0.198538	FALSE	NA	NA
ARTN	ENSG00000117407	0.0541	-0.591496	-0.198538	FALSE	NA	NA
ASB12	ENSG00000198881	0.4561	-0.0357735	-0.198538	FALSE	NA	NA
ASB9	ENSG00000102048	0.4368	-0.0423188	-0.198538	FALSE	NA	NA
ATP6V0D2	ENSG00000147614	0.0503	-0.0635602	-0.198538	FALSE	NA	NA
ATP6V1G2	ENSG00000213760	0.0499	-0.255207	-0.198538	FALSE	NA	NA
AURKC	ENSG00000105146	0.0585	-0.18146	-0.198538	FALSE	NA	NA
BLNK	ENSG00000095585	0.105	-0.0543846	-0.198538	FALSE	NA	NA
BMP7	ENSG00000101144	0.0474	-0.625244	-0.198538	FALSE	NA	NA
BMPR1B	ENSG00000138696	0.0574	-1.94645	-0.198538	FALSE	NA	NA
BTC	ENSG00000174808	0.0574	-0.0425083	-0.198538	FALSE	NA	NA
C1QTNF9B-AS1	ENSG00000205861	0.1509	-0.544286	-0.198538	FALSE	NA	NA
C8G	ENSG00000176919	0.0374	-0.0668931	-0.198538	FALSE	NA	NA
CADM1	ENSG00000182985	0.06	-0.839842	-0.198538	FALSE	NA	NA
CALR3	NA	0.0585	-0.0463491	-0.198538	FALSE	NA	NA
CCL27	ENSG00000213927	0.0374	-0.084171	-0.198538	FALSE	NA	NA
CCR10	ENSG00000184451	0.0427	-0.108689	-0.198538	FALSE	NA	NA
CD40	ENSG00000101017	0.0474	-0.0958914	-0.198538	FALSE	NA	NA
CFD	NA	0.0585	-0.398	-0.198538	FALSE	NA	NA
CHRDL1	ENSG00000101938	0.2879	-0.713723	-0.198538	FALSE	NA	NA
CHRM4	ENSG00000180720	0.06	-0.0589808	-0.198538	FALSE	[Ziprasidone, Amitriptyline, Olanzapine, Metixene, Clozapine, Trihexyphenidyl, Procyclidine, Promazine, Hyoscyamine, Imipramine, Darifenacin, Nortriptyline, Atropine, Nicardipine, Paroxetine, Homatropine Methylbromide, Scopolamine, Benzquinamide, Propiomazine, Cryptenamine, Tropicamide, Brompheniramine, Maprotiline, Tolterodine, Promethazine, Doxepin, Desipramine, Quetiapine, Aripiprazole, Chlorp…	35
CLDN15	ENSG00000106404	0.0433	-0.716559	-0.198538	FALSE	NA	NA
CLDN19	ENSG00000164007	0.0541	-0.0560697	-0.198538	FALSE	NA	NA
CLDN22	ENSG00000177300	0.0574	-0.0953002	-0.198538	FALSE	NA	NA
CNGA1	NA	0.0574	-0.115275	-0.198538	FALSE	NA	NA
CNTNAP1	NA	0.0427	-0.261762	-0.198538	FALSE	NA	NA
COL4A6	ENSG00000197565	0.2879	-0.210003	-0.198538	FALSE	NA	NA
CPT1C	NA	0.0585	-0.0629183	-0.198538	FALSE	NA	NA
CXCR5	ENSG00000160683	0.06	-0.0349907	-0.198538	FALSE	NA	NA
DBF4	ENSG00000006634	0.0433	-0.750009	-0.198538	FALSE	NA	NA
DEFB126	ENSG00000125788	0.0474	-0.177357	-0.198538	FALSE	NA	NA
DGKB	ENSG00000136267	0.0433	-0.692063	-0.198538	FALSE	NA	NA
DGKH	ENSG00000102780	0.1509	-0.526708	-0.198538	FALSE	NA	NA
DLC1	ENSG00000164741	0.0503	-0.0327751	-0.198538	FALSE	NA	NA
DLX3	NA	0.0427	-0.119952	-0.198538	FALSE	NA	NA
DMD	ENSG00000198947	0.4368	-0.0896834	-0.198538	FALSE	NA	NA
DNAH2	NA	0.0427	-0.273084	-0.198538	FALSE	NA	NA
DOCK4	ENSG00000128512	0.0433	-0.274859	-0.198538	FALSE	NA	NA
EFNB3	ENSG00000108947	0.0427	-0.0891192	-0.198538	FALSE	NA	NA
ESAM	ENSG00000149564	0.06	-0.130628	-0.198538	FALSE	NA	NA
FBXO17	NA	0.0585	-0.705985	-0.198538	FALSE	NA	NA
FBXW10	ENSG00000171931	0.0427	-0.0861673	-0.198538	FALSE	NA	NA
FGF5	ENSG00000138675	0.0574	-0.332785	-0.198538	FALSE	NA	NA
FZD2	NA	0.0427	-0.211786	-0.198538	FALSE	NA	NA
FZD3	ENSG00000104290	0.0503	-0.363482	-0.198538	FALSE	NA	NA
GABBR2	ENSG00000136928	0.0374	-0.308485	-0.198538	FALSE	[Baclofen]	1
GABRA3	ENSG00000011677	0.2879	-0.137479	-0.198538	FALSE	[Lorazepam, Ethchlorvynol, Temazepam, Butabarbital, Butalbital, Talbutal, Pentobarbital, Clobazam, Meprobamate, Eszopiclone, Alprazolam, Secobarbital, Zolpidem, Metharbital, Chlordiazepoxide, Adinazolam, Thiopental, Clorazepate, Midazolam, Flurazepam, Primidone, Halazepam, Diazepam, Oxazepam, Methylphenobarbital, Triazolam, Clonazepam, Zopiclone, Estazolam, Amobarbital, Aprobarbital, Butethal, He…	42
GALNT12	ENSG00000119514	0.0374	-0.148268	-0.198538	FALSE	NA	NA
GALR2	ENSG00000182687	0.0427	-0.0417088	-0.198538	FALSE	NA	NA
GNA14	ENSG00000156049	0.0374	-0.116095	-0.198538	FALSE	NA	NA
GNG3	NA	0.06	-0.047996	-0.198538	FALSE	NA	NA
GNGT2	NA	0.0427	-0.154452	-0.198538	FALSE	NA	NA
GNRH2	ENSG00000125787	0.0474	-0.369363	-0.198538	FALSE	NA	NA
GP1BA	ENSG00000185245	0.0427	-0.316649	-0.198538	FALSE	NA	NA
GP1BB	ENSG00000203618	0.043	-0.718859	-0.198538	FALSE	NA	NA
GRAP	ENSG00000154016	0.0427	-0.0697941	-0.198538	FALSE	NA	NA
GRIN2D	ENSG00000105464	0.0585	-0.0708538	-0.198538	FALSE	[Meperidine, Orphenadrine]	2
HEPH	ENSG00000089472	0.4561	-0.0849895	-0.198538	FALSE	NA	NA
HIST1H1B	ENSG00000184357	0.0499	-0.188547	-0.198538	FALSE	NA	NA
HIST1H2AB	ENSG00000137259	0.0499	-0.37125	-0.198538	FALSE	NA	NA
HIST1H2BM	ENSG00000196374	0.0499	-0.036664	-0.198538	FALSE	NA	NA
HIST1H3A	ENSG00000198366	0.0499	-0.764496	-0.198538	FALSE	NA	NA
HLA-DOA	ENSG00000204252	0.0499	-0.0604894	-0.198538	FALSE	NA	NA
HLA-DOB	ENSG00000241106	0.0499	-0.0250394	-0.198538	FALSE	NA	NA
HLA-DPA1	ENSG00000231389	0.0499	-0.363203	-0.198538	FALSE	NA	NA
HLA-DQB1	ENSG00000179344	0.0499	-0.234159	-0.198538	FALSE	NA	NA
HLA-DRA	ENSG00000204287	0.0499	-0.102295	-0.198538	FALSE	NA	NA
HOXA10	ENSG00000253293	0.0433	-1.16383	-0.198538	FALSE	NA	NA
HRH4	ENSG00000134489	0.1922	-0.0524005	-0.198538	FALSE	[Clozapine, Histamine Phosphate]	2
HTR2C	ENSG00000147246	0.2879	-0.401413	-0.198538	FALSE	[Tramadol, Ziprasidone, Methysergide, Cabergoline, Ropinirole, Olanzapine, Clozapine, Mirtazapine, Loxapine, Pramipexole, Promazine, Cyproheptadine, Lisuride, Trazodone, Apomorphine, Risperidone, Propiomazine, Minaprine, Doxepin, Nefazodone, Pergolide, Dexfenfluramine, Bromocriptine, Quetiapine, Aripiprazole, Chlorprothixene, Clomipramine, Paliperidone, Yohimbine, Methotrimeprazine, Sertindole, M…	33
HTR6	ENSG00000158748	0.0544	-0.0502921	-0.198538	FALSE	[Ziprasidone, Olanzapine, Clozapine, Quetiapine, Aripiprazole, Iloperidone, Sertindole, Asenapine]	8
IL10RA	ENSG00000110324	0.06	-0.0759976	-0.198538	FALSE	NA	NA
IL3RA	ENSG00000185291	0.0722	-0.0604832	-0.198538	FALSE	[Sargramostim]	1
KCND1	ENSG00000102057	0.4561	-0.217271	-0.198538	FALSE	NA	NA
KCND2	ENSG00000184408	0.0433	-0.179595	-0.198538	FALSE	[Disopyramide, Amitriptyline, Imipramine, Dalfampridine]	4
KCNJ12	ENSG00000184185	0.0427	-0.0836706	-0.198538	FALSE	[Dofetilide]	1
KCNJ2	NA	0.0427	-0.0241199	-0.198538	FALSE	NA	NA
KCNJ4	ENSG00000168135	0.043	-0.113753	-0.198538	FALSE	NA	NA
KCNQ2	ENSG00000075043	0.0474	-0.727095	-0.198538	FALSE	[Amitriptyline, Diclofenac, Meclofenamic acid]	3
KCNV2	ENSG00000168263	0.0374	-0.0539495	-0.198538	FALSE	NA	NA
KL	ENSG00000133116	0.1509	-0.0539976	-0.198538	FALSE	NA	NA
KLHL13	ENSG00000003096	0.2879	-0.378747	-0.198538	FALSE	NA	NA
LAMA1	ENSG00000101680	0.1922	-0.143092	-0.198538	FALSE	NA	NA
LAMB1	ENSG00000091136	0.0433	-0.516737	-0.198538	FALSE	NA	NA
LILRB1	NA	0.0585	-0.0771611	-0.198538	FALSE	NA	NA
LNX1	ENSG00000072201	0.0574	-0.0891055	-0.198538	FALSE	NA	NA
LOC100130275	NA	0.0499	-0.599925	-0.198538	FALSE	NA	NA
LOC440461	NA	0.0427	-0.0579162	-0.198538	FALSE	NA	NA
LY96	ENSG00000154589	0.0503	-0.0258805	-0.198538	FALSE	NA	NA
LZTS1	ENSG00000061337	0.0503	-0.161426	-0.198538	FALSE	NA	NA
MADCAM1	ENSG00000099866	0.0585	-0.0720765	-0.198538	FALSE	NA	NA
MAGI2	ENSG00000187391	0.0433	-0.304617	-0.198538	FALSE	NA	NA
MAML3	ENSG00000196782	0.0574	-0.679506	-0.198538	FALSE	NA	NA
MAMLD1	ENSG00000013619	0.2879	-0.0587384	-0.198538	FALSE	NA	NA
MAT1A	ENSG00000151224	0.105	-0.13875	-0.198538	FALSE	[S-Adenosylmethionine, L-Methionine]	2
MBD3L2	ENSG00000230522	0.0585	-0.14226	-0.198538	FALSE	NA	NA
MDFIC	ENSG00000135272	0.0433	-0.0877383	-0.198538	FALSE	NA	NA
MIR663A	ENSG00000207985	0.0474	-1.35866	-0.198538	FALSE	NA	NA
MLNR	ENSG00000102539	0.1509	-0.0733226	-0.198538	FALSE	NA	NA
MRVI1	ENSG00000072952	0.06	-0.0394959	-0.198538	FALSE	NA	NA
MSH5	ENSG00000204410	0.0499	-0.708574	-0.198538	FALSE	NA	NA
MYH3	ENSG00000109063	0.0427	-0.115592	-0.198538	FALSE	NA	NA
MYOF	ENSG00000138119	0.105	-0.027699	-0.198538	FALSE	NA	NA
NCALD	ENSG00000104490	0.0503	-0.0295021	-0.198538	FALSE	NA	NA
NINL	ENSG00000101004	0.0474	-0.977221	-0.198538	FALSE	NA	NA
NOD1	ENSG00000106100	0.0433	-0.0392788	-0.198538	FALSE	NA	NA
NPBWR1	NA	0.0503	-0.0478856	-0.198538	FALSE	NA	NA
NPNT	NA	0.0574	-0.0365446	-0.198538	FALSE	NA	NA
NPY1R	NA	0.0574	-0.597511	-0.198538	FALSE	NA	NA
NRCAM	ENSG00000091129	0.0433	-0.12797	-0.198538	FALSE	NA	NA
NTSR1	ENSG00000101188	0.0474	-0.0365538	-0.198538	FALSE	NA	NA
ODAM	ENSG00000109205	0.0574	-0.16794	-0.198538	FALSE	NA	NA
OMG	ENSG00000126861	0.0427	-0.068049	-0.198538	FALSE	NA	NA
OPRD1	ENSG00000116329	0.0544	-0.0259173	-0.198538	FALSE	[Tramadol, Morphine, Codeine, Amitriptyline, Hydromorphone, Methadone, Oxycodone, Butorphanol, Propoxyphene, Naltrexone, Sufentanil, Fentanyl, Loperamide, Nalbuphine, Levorphanol, Remifentanil, Buprenorphine, Hydrocodone, Diphenoxylate, Naloxone, Oxymorphone, Heroin, Alvimopan]	23
OPRK1	ENSG00000082556	0.0503	-1.79177	-0.198538	FALSE	[Tramadol, Morphine, Codeine, Amitriptyline, Hydromorphone, Mirtazapine, Oxycodone, Butorphanol, Propoxyphene, Pentazocine, Naltrexone, Sufentanil, Fentanyl, Menthol, Loperamide, Nalbuphine, Levorphanol, Remifentanil, Buprenorphine, Naloxone, Dezocine, Heroin, Alvimopan, Methylnaltrexone]	24
OR10A5	ENSG00000166363	0.06	-0.0310803	-0.198538	FALSE	NA	NA
OR11A1	ENSG00000204694	0.0499	-0.0329509	-0.198538	FALSE	NA	NA
OR2A1	ENSG00000221970	0.0433	-0.0352189	-0.198538	FALSE	NA	NA
OR2D3	ENSG00000178358	0.06	-0.0800232	-0.198538	FALSE	NA	NA
OR4C11	ENSG00000172188	0.06	-0.0233651	-0.198538	FALSE	NA	NA
OR51D1	ENSG00000197428	0.06	-0.0520627	-0.198538	FALSE	NA	NA
OR52I1	NA	0.06	-0.0518503	-0.198538	FALSE	NA	NA
OR56B4	ENSG00000180919	0.06	-0.0752824	-0.198538	FALSE	NA	NA
OR8A1	ENSG00000196119	0.06	-0.39276	-0.198538	FALSE	NA	NA
OR8B12	ENSG00000170953	0.06	-0.0396617	-0.198538	FALSE	NA	NA
OR8B3	ENSG00000196661	0.06	-0.0969558	-0.198538	FALSE	NA	NA
OR8B4	ENSG00000198657	0.06	-0.0436889	-0.198538	FALSE	NA	NA
OR8D1	ENSG00000196341	0.06	-0.174506	-0.198538	FALSE	NA	NA
OR8D2	ENSG00000197263	0.06	-0.130583	-0.198538	FALSE	NA	NA
OR8G5	ENSG00000255298	0.06	-0.276612	-0.198538	FALSE	NA	NA
OR9A2	ENSG00000179468	0.0433	-0.0296871	-0.198538	FALSE	NA	NA
P2RY4	ENSG00000186912	0.4561	-0.0656596	-0.198538	FALSE	NA	NA
PAK3	ENSG00000077264	0.2879	-0.415094	-0.198538	FALSE	NA	NA
PARVG	ENSG00000138964	0.043	-0.0845965	-0.198538	FALSE	NA	NA
PCSK5	ENSG00000099139	0.0374	-0.238933	-0.198538	FALSE	NA	NA
PDE6G	NA	0.0427	-0.0606825	-0.198538	FALSE	[Sildenafil, Vardenafil]	2
PDGFC	ENSG00000145431	0.0574	-0.836774	-0.198538	FALSE	NA	NA
PMP22	ENSG00000109099	0.0427	-0.415361	-0.198538	FALSE	NA	NA
POT1	ENSG00000128513	0.0433	-0.732639	-0.198538	FALSE	NA	NA
PPAN-P2RY11	ENSG00000243207	0.0585	-0.432417	-0.198538	FALSE	NA	NA
PPYR1	NA	0.105	-0.116454	-0.198538	FALSE	NA	NA
PRAM1	NA	0.0585	-0.0971505	-0.198538	FALSE	NA	NA
PRKAR2B	ENSG00000005249	0.0433	-0.665341	-0.198538	FALSE	NA	NA
PRKG2	ENSG00000138669	0.0574	-0.644405	-0.198538	FALSE	NA	NA
PSPN	NA	0.0585	-0.367372	-0.198538	FALSE	NA	NA
PTCH2	ENSG00000117425	0.0541	-0.134359	-0.198538	FALSE	NA	NA
PTH	NA	0.06	-0.0609295	-0.198538	FALSE	NA	NA
PTPRU	ENSG00000060656	0.0544	-0.697106	-0.198538	FALSE	NA	NA
PTRF	NA	0.0427	-0.597214	-0.198538	FALSE	NA	NA
PVR	ENSG00000073008	0.0585	-0.624139	-0.198538	FALSE	NA	NA
RET	ENSG00000165731	0.105	-0.631992	-0.198538	FALSE	[Sorafenib, Imatinib, Cabozantinib, Regorafenib, Ponatinib]	5
RGS20	ENSG00000147509	0.0503	-0.0335105	-0.198538	FALSE	NA	NA
RHOH	ENSG00000168421	0.0574	-0.132554	-0.198538	FALSE	NA	NA
RLN2	ENSG00000107014	0.0374	-0.0359778	-0.198538	FALSE	NA	NA
RNF182	ENSG00000180537	0.0499	-0.149058	-0.198538	FALSE	NA	NA
ROBO3	ENSG00000154134	0.06	-0.600598	-0.198538	FALSE	NA	NA
ROR2	ENSG00000169071	0.0374	-0.0335286	-0.198538	FALSE	NA	NA
RORB	ENSG00000198963	0.0374	-0.106703	-0.198538	FALSE	[Melatonin]	1
SEMA3A	ENSG00000075213	0.0433	-0.0476646	-0.198538	FALSE	NA	NA
SHBG	ENSG00000129214	0.0427	-0.230407	-0.198538	FALSE	[Testosterone, Norethindrone]	2
SHC2	NA	0.0585	-0.198295	-0.198538	FALSE	NA	NA
SIRPA	ENSG00000198053	0.0474	-0.672438	-0.198538	FALSE	NA	NA
SIRPB1	ENSG00000101307	0.0474	-0.165295	-0.198538	FALSE	NA	NA
SIRPG	ENSG00000089012	0.0474	-0.023444	-0.198538	FALSE	NA	NA
SKAP2	ENSG00000005020	0.0433	-1.08395	-0.198538	FALSE	NA	NA
SLC7A9	ENSG00000021488	0.0585	-0.0410471	-0.198538	FALSE	NA	NA
SLC9A4	ENSG00000180251	0.3703	-0.528394	-0.198538	FALSE	NA	NA
SLIT1	ENSG00000187122	0.105	-0.41584	-0.198538	FALSE	NA	NA
SOD3	ENSG00000109610	0.0574	-1.35347	-0.198538	FALSE	NA	NA
SPON2	ENSG00000159674	0.0574	-5.21646	-0.198538	FALSE	NA	NA
ST3GAL3	ENSG00000126091	0.0541	-0.454191	-0.198538	FALSE	NA	NA
ST8SIA6	ENSG00000148488	0.105	-0.0628499	-0.198538	FALSE	NA	NA
STARD13	ENSG00000133121	0.1509	-1.25962	-0.198538	FALSE	NA	NA
SULT4A1	ENSG00000130540	0.043	-0.187937	-0.198538	FALSE	NA	NA
SYCE2	NA	0.0585	-0.613865	-0.198538	FALSE	NA	NA
SYDE1	NA	0.0585	-0.108817	-0.198538	FALSE	NA	NA
SYN3	ENSG00000185666	0.043	-0.0309249	-0.198538	FALSE	NA	NA
TAF1B	ENSG00000115750	0.1299	-0.32431	-0.198538	FALSE	NA	NA
TEX12	NA	0.06	-0.0530511	-0.198538	FALSE	NA	NA
TFAP2A	ENSG00000137203	0.0499	-0.417532	-0.198538	FALSE	NA	NA
TLE2	NA	0.0585	-0.609648	-0.198538	FALSE	NA	NA
TLR10	ENSG00000174123	0.0574	-0.0543554	-0.198538	FALSE	NA	NA
TMOD1	ENSG00000136842	0.0374	-0.429444	-0.198538	FALSE	NA	NA
TNC	ENSG00000041982	0.0374	-0.0299185	-0.198538	FALSE	NA	NA
TNNC2	ENSG00000101470	0.0474	-0.0635777	-0.198538	FALSE	[Felodipine]	1
TPM4	ENSG00000167460	0.0585	-1.02806	-0.198538	FALSE	NA	NA
TUBA8	ENSG00000183785	0.043	-0.148617	-0.198538	FALSE	NA	NA
TUBB1	ENSG00000101162	0.0474	-0.023754	-0.198538	FALSE	[Vindesine, Paclitaxel, Colchicine, Cabazitaxel]	4
TUBB6	ENSG00000176014	0.1922	-0.781897	-0.198538	FALSE	NA	NA
UCP3	NA	0.06	-0.302818	-0.198538	FALSE	NA	NA
UGT2B10	NA	0.0574	-0.0318866	-0.198538	FALSE	NA	NA
UGT2B11	ENSG00000213759	0.0574	-0.086619	-0.198538	FALSE	NA	NA
UGT2B15	ENSG00000196620	0.0574	-0.812412	-0.198538	FALSE	NA	NA
UGT2B17	ENSG00000197888	0.0574	-0.572275	-0.198538	FALSE	[Losartan]	1
WBSCR17	ENSG00000185274	0.0433	-0.322291	-0.198538	FALSE	NA	NA
WNT4	ENSG00000162552	0.0544	-0.139746	-0.198538	FALSE	NA	NA
WNT8B	ENSG00000075290	0.105	-0.0435339	-0.198538	FALSE	NA	NA
ZBTB32	ENSG00000011590	0.0585	-0.272138	-0.198538	FALSE	NA	NA
ZFP112	NA	0.0585	-0.390838	-0.198538	FALSE	NA	NA
ZFP37	ENSG00000136866	0.0374	-0.575939	-0.198538	FALSE	NA	NA
ZFPM2	ENSG00000169946	0.0503	-0.171823	-0.198538	FALSE	NA	NA
ZIM2	NA	0.0585	-0.411403	-0.198538	FALSE	NA	NA
ZIM3	NA	0.0585	-0.0783882	-0.198538	FALSE	NA	NA
ZNF100	ENSG00000197020	0.0585	-0.797918	-0.198538	FALSE	NA	NA
ZNF135	NA	0.0585	-1.00089	-0.198538	FALSE	NA	NA
ZNF154	ENSG00000179909	0.0585	-0.214654	-0.198538	FALSE	NA	NA
ZNF17	NA	0.0585	-0.464388	-0.198538	FALSE	NA	NA
ZNF175	ENSG00000105497	0.0585	-0.466602	-0.198538	FALSE	NA	NA
ZNF184	ENSG00000096654	0.0499	-0.554197	-0.198538	FALSE	NA	NA
ZNF208	NA	0.0585	-0.228707	-0.198538	FALSE	NA	NA
ZNF221	NA	0.0585	-0.135631	-0.198538	FALSE	NA	NA
ZNF223	NA	0.0585	-0.204358	-0.198538	FALSE	NA	NA
ZNF230	NA	0.0585	-0.163886	-0.198538	FALSE	NA	NA
ZNF253	ENSG00000256771	0.0585	-1.73186	-0.198538	FALSE	NA	NA
ZNF254	NA	0.0585	-1.07106	-0.198538	FALSE	NA	NA
ZNF257	ENSG00000197134	0.0585	-0.406637	-0.198538	FALSE	NA	NA
ZNF311	ENSG00000197935	0.0499	-0.0268139	-0.198538	FALSE	NA	NA
ZNF41	ENSG00000147124	0.4561	-0.491869	-0.198538	FALSE	NA	NA
ZNF416	NA	0.0585	-0.0517775	-0.198538	FALSE	NA	NA
ZNF418	NA	0.0585	-1.61309	-0.198538	FALSE	NA	NA
ZNF429	ENSG00000197013	0.0585	-0.784091	-0.198538	FALSE	NA	NA
ZNF43	ENSG00000198521	0.0585	-1.68114	-0.198538	FALSE	NA	NA
ZNF430	NA	0.0585	-0.932503	-0.198538	FALSE	NA	NA
ZNF479	ENSG00000185177	0.0433	-0.0308965	-0.198538	FALSE	NA	NA
ZNF484	ENSG00000127081	0.0374	-0.351079	-0.198538	FALSE	NA	NA
ZNF486	ENSG00000256229	0.0585	-0.192359	-0.198538	FALSE	NA	NA
ZNF492	NA	0.0585	-0.419392	-0.198538	FALSE	NA	NA
ZNF506	NA	0.0585	-1.13564	-0.198538	FALSE	NA	NA
ZNF560	ENSG00000198028	0.0585	-1.22797	-0.198538	FALSE	NA	NA
ZNF594	ENSG00000180626	0.0427	-0.572804	-0.198538	FALSE	NA	NA
ZNF708	ENSG00000182141	0.0585	-0.569544	-0.198538	FALSE	NA	NA
HOXA7	ENSG00000122592	0.0433	-0.218219	-0.198537	FALSE	NA	NA
RIT2	ENSG00000152214	0.1922	-0.0860478	-0.198537	FALSE	NA	NA
TLR3	NA	0.0574	-0.028312	-0.198535	FALSE	NA	NA
TNFRSF11A	ENSG00000141655	0.1922	-0.0670275	-0.198535	FALSE	NA	NA
DOCK11	ENSG00000147251	0.2879	-0.08355	-0.198532	FALSE	NA	NA
USH1C	ENSG00000006611	0.06	-0.046748	-0.198531	FALSE	NA	NA
ITGA2B	NA	0.0427	-0.0908307	-0.198527	FALSE	[Abciximab, Tirofiban]	2
PREX2	ENSG00000046889	0.0503	-0.527812	-0.198524	FALSE	NA	NA
BDNF	ENSG00000176697	0.06	-0.0352552	-0.198132	FALSE	NA	NA
TCF4	ENSG00000196628	0.1922	-0.45448	-0.197495	FALSE	NA	NA
NTRK2	ENSG00000148053	0.0374	-0.0297461	-0.197329	FALSE	[Amitriptyline]	1
SNAP25	ENSG00000132639	0.0474	-0.0645993	-0.197259	FALSE	[Botulinum Toxin Type A]	1
MYL9	ENSG00000101335	0.0474	-0.158183	-0.196664	FALSE	NA	NA
NCF1	ENSG00000158517	0.0433	-0.0164298	-0.196213	FALSE	NA	NA
BRAF	ENSG00000157764	0.0433	-0.749165	-0.194254	FALSE	[Sorafenib, Vemurafenib, Regorafenib, Dabrafenib]	4
NR1I3	ENSG00000143257	-0.1394	-0.488966	-0.192636	FALSE	NA	NA
MAPK10	ENSG00000109339	0.0574	-0.419813	-0.18376	FALSE	NA	NA
GPLD1	ENSG00000112293	0.0499	-0.25043	-0.183566	FALSE	NA	NA
KSR1	ENSG00000141068	0.0427	-0.0313037	-0.182715	FALSE	NA	NA
FOXA3	ENSG00000170608	0.0585	-0.00856865	-0.181801	FALSE	NA	NA
BTK	ENSG00000010671	0.2879	-0.0319697	-0.181146	FALSE	NA	NA
CIITA	ENSG00000179583	-0.2957	0.0116184	-0.180238	FALSE	NA	NA
DSG1	ENSG00000134760	0.1922	-0.279522	-0.178652	FALSE	NA	NA
ANXA1	ENSG00000135046	0.0374	-0.0261863	-0.173821	FALSE	[Amcinonide, Hydrocortisone, Dexamethasone]	3
C5	ENSG00000106804	0.0374	-0.614951	-0.172126	FALSE	[Intravenous Immunoglobulin, Eculizumab]	2
IFIT1	ENSG00000185745	0.105	-0.0977735	-0.172006	FALSE	NA	NA
UBE2L6	ENSG00000156587	0.06	-0.159691	-0.171955	FALSE	NA	NA
C2	ENSG00000166278	0.0499	-0.269416	-0.171721	FALSE	NA	NA
MMP14	ENSG00000157227	-0.1029	-0.0025535	-0.170623	FALSE	[Marimastat]	1
PECAM1	NA	0.0427	-0.0842279	-0.170465	FALSE	NA	NA
VIM	ENSG00000026025	0.105	-0.871245	-0.169502	FALSE	NA	NA
HCLS1	ENSG00000180353	-0.1741	0.0624589	-0.160966	FALSE	NA	NA
IL27RA	NA	0.0585	-0.262158	-0.155885	FALSE	NA	NA
FGF2	ENSG00000138685	0.0574	-0.0233537	-0.150355	FALSE	[Sucralfate, Pentosan Polysulfate, Sirolimus]	3
PRKCB	ENSG00000166501	-0.2957	0.00751249	-0.149067	FALSE	NA	NA
NTRK1	ENSG00000198400	-0.1394	-0.0199168	-0.149065	FALSE	[Amitriptyline, Imatinib, Regorafenib]	3
IL27	ENSG00000197272	-0.2957	-0.0163822	-0.14906	FALSE	NA	NA
ABCC11	ENSG00000121270	-0.2957	-0.0130208	-0.149058	FALSE	[Folic Acid, Conjugated Estrogens, Indomethacin, Methotrexate, Probenecid]	5
ACTN2	ENSG00000077522	-0.1394	0.00446995	-0.149058	FALSE	NA	NA
AGPAT4	ENSG00000026652	-0.3393	-0.0112099	-0.149058	FALSE	NA	NA
AGRP	ENSG00000159723	-0.2957	0.0449429	-0.149058	FALSE	NA	NA
ANGPTL3	ENSG00000132855	-0.1394	0.0443972	-0.149058	FALSE	NA	NA
APLF	ENSG00000169621	-0.1756	0.0555721	-0.149058	FALSE	NA	NA
ARHGAP31	ENSG00000031081	-0.1741	0.0156857	-0.149058	FALSE	NA	NA
ATP1A2	ENSG00000018625	-0.1394	0.053385	-0.149058	FALSE	NA	NA
ATP1A4	ENSG00000132681	-0.1394	0.00140206	-0.149058	FALSE	NA	NA
ATP2B2	ENSG00000157087	-0.1741	-0.00158359	-0.149058	FALSE	NA	NA
B3GNT5	ENSG00000176597	-0.1741	-0.0192299	-0.149058	FALSE	NA	NA
BMP4	ENSG00000125378	-0.0962	0.0184871	-0.149058	FALSE	NA	NA
BTLA	ENSG00000186265	-0.1741	0.0322408	-0.149058	FALSE	NA	NA
CACNA1E	ENSG00000198216	-0.1394	-0.00912316	-0.149058	FALSE	NA	NA
CACNA1S	ENSG00000081248	-0.1394	0.00564913	-0.149058	FALSE	[Isradipine, Amlodipine, Nimodipine, Nisoldipine, Cinnarizine, Verapamil, Felodipine, Nitrendipine, Nifedipine, Nilvadipine]	10
CCR4	ENSG00000183813	-0.1741	0.0252186	-0.149058	FALSE	NA	NA
CCR9	ENSG00000173585	-0.1741	-0.0105645	-0.149058	FALSE	NA	NA
CD207	ENSG00000116031	-0.1756	-0.0207063	-0.149058	FALSE	NA	NA
CHL1	ENSG00000134121	-0.1741	0.0101779	-0.149058	FALSE	NA	NA
CHRM5	ENSG00000184984	-0.0721	-0.0123825	-0.149058	FALSE	[Ziprasidone, Amitriptyline, Olanzapine, Metixene, Clozapine, Trihexyphenidyl, Promazine, Imipramine, Darifenacin, Nortriptyline, Atropine, Nicardipine, Paroxetine, Homatropine Methylbromide, Scopolamine, Benzquinamide, Propiomazine, Cryptenamine, Brompheniramine, Maprotiline, Tolterodine, Promethazine, Doxepin, Desipramine, Quetiapine, Aripiprazole, Chlorprothixene, Methotrimeprazine, Solifenaci…	31
CLDN1	ENSG00000163347	-0.1741	0.0255258	-0.149058	FALSE	NA	NA
CLDN11	ENSG00000013297	-0.1741	-0.00297169	-0.149058	FALSE	NA	NA
CLDN18	ENSG00000066405	-0.1741	0.00870389	-0.149058	FALSE	NA	NA
COL6A5	ENSG00000172752	-0.1741	0.00269851	-0.149058	FALSE	NA	NA
COL6A6	ENSG00000206384	-0.1741	0.0199231	-0.149058	FALSE	NA	NA
CPEB1	NA	-0.0755	-0.0201101	-0.149058	FALSE	NA	NA
CTF1	ENSG00000150281	-0.2957	-0.0188153	-0.149058	FALSE	NA	NA
DGKG	ENSG00000058866	-0.1741	0.0039715	-0.149058	FALSE	NA	NA
DLL4	NA	-0.0721	-0.0177733	-0.149058	FALSE	NA	NA
DNAH3	ENSG00000158486	-0.2957	0.00328088	-0.149058	FALSE	NA	NA
EPHB1	NA	-0.1741	0.0401901	-0.149058	FALSE	NA	NA
ESRRB	NA	-0.0962	0.0076584	-0.149058	FALSE	NA	NA
FBN1	NA	-0.0698	-0.0206524	-0.149058	FALSE	NA	NA
GCNT3	ENSG00000140297	-0.0698	0.0363429	-0.149058	FALSE	NA	NA
GNAT1	ENSG00000114349	-0.1741	-0.00549026	-0.149058	FALSE	NA	NA
GP5	ENSG00000178732	-0.1741	0.00255697	-0.149058	FALSE	NA	NA
GREM2	ENSG00000180875	-0.1394	-0.00139882	-0.149058	FALSE	NA	NA
GRIP2	ENSG00000144596	-0.1741	0.0259854	-0.149058	FALSE	NA	NA
GRK7	ENSG00000114124	-0.1741	0.000329052	-0.149058	FALSE	NA	NA
GRM1	ENSG00000152822	-0.3393	-0.0169493	-0.149058	FALSE	[Acamprosate]	1
GSTM4	ENSG00000168765	-0.1394	0.0119873	-0.149058	FALSE	NA	NA
HIST3H3	ENSG00000168148	-0.1394	0.036424	-0.149058	FALSE	NA	NA
ITGA10	ENSG00000143127	-0.1394	-0.00263992	-0.149058	FALSE	NA	NA
ITGAD	NA	-0.2957	0.0106026	-0.149058	FALSE	NA	NA
ITGAL	NA	-0.2957	0.0525396	-0.149058	FALSE	[Efalizumab, Lovastatin]	2
ITGAM	NA	-0.2957	0.00294462	-0.149058	FALSE	NA	NA
KCNMB2	ENSG00000197584	-0.1741	-0.00865957	-0.149058	FALSE	[Miconazole]	1
LAMA2	ENSG00000196569	-0.3393	-0.00404641	-0.149058	FALSE	NA	NA
LAMB3	ENSG00000196878	-0.1394	0.0541964	-0.149058	FALSE	NA	NA
LEFTY1	ENSG00000243709	-0.1394	-0.0165114	-0.149058	FALSE	NA	NA
LEFTY2	ENSG00000143768	-0.1394	-0.00605618	-0.149058	FALSE	NA	NA
MSH4	ENSG00000057468	-0.1394	0.00442337	-0.149058	FALSE	NA	NA
MST1R	ENSG00000164078	-0.1741	-0.0193508	-0.149058	FALSE	NA	NA
MUC1	ENSG00000185499	-0.1394	0.0569228	-0.149058	FALSE	NA	NA
MYL3	ENSG00000160808	-0.1741	0.0313486	-0.149058	FALSE	NA	NA
NTRK3	ENSG00000140538	-0.0755	-0.0108515	-0.149058	FALSE	NA	NA
OR2L13	ENSG00000196071	-0.1394	0.0205175	-0.149058	FALSE	NA	NA
OR2L3	ENSG00000198128	-0.1394	0.0384386	-0.149058	FALSE	NA	NA
OR2L8	ENSG00000196936	-0.1394	0.00817606	-0.149058	FALSE	NA	NA
OR4N4	NA	-0.0721	0.00711404	-0.149058	FALSE	NA	NA
OXER1	ENSG00000162881	-0.1756	0.0137144	-0.149058	FALSE	NA	NA
P2RY1	ENSG00000169860	-0.1741	-0.02006	-0.149058	FALSE	NA	NA
P2RY12	ENSG00000169313	-0.1741	-0.0199288	-0.149058	FALSE	[Ticlopidine, Treprostinil, Clopidogrel, Epoprostenol, Prasugrel, Ticagrelor]	6
P2RY14	ENSG00000174944	-0.1741	-0.0177206	-0.149058	FALSE	NA	NA
PAPPA2	ENSG00000116183	-0.1394	0.00150369	-0.149058	FALSE	NA	NA
PGF	ENSG00000119630	-0.0962	0.0595561	-0.149058	FALSE	[Aflibercept]	1
PSTPIP1	ENSG00000140368	-0.0755	0.0102171	-0.149058	FALSE	NA	NA
PTGER3	ENSG00000050628	-0.1394	-0.00541344	-0.149058	FALSE	[Bimatoprost, Dinoprostone, Misoprostol]	3
RGS1	ENSG00000090104	-0.1394	-0.0033354	-0.149058	FALSE	NA	NA
RGS7	ENSG00000182901	-0.1394	0.0312838	-0.149058	FALSE	NA	NA
RHOJ	ENSG00000126785	-0.0962	0.020629	-0.149058	FALSE	NA	NA
ROBO2	ENSG00000185008	-0.1741	-0.00232053	-0.149058	FALSE	NA	NA
RXFP4	ENSG00000173080	-0.1394	0.0362769	-0.149058	FALSE	NA	NA
SELL	ENSG00000188404	-0.1394	0.0560704	-0.149058	FALSE	NA	NA
SERPINC1	ENSG00000117601	-0.1394	-0.0197317	-0.149058	FALSE	[Ardeparin, Fondaparinux sodium, Heparin, Enoxaparin, Sulodexide, Dalteparin, Tinzaparin, Nadroparin]	8
SLC3A1	ENSG00000138079	-0.1756	-0.00859555	-0.149058	FALSE	NA	NA
STX11	ENSG00000135604	-0.3393	0.0456656	-0.149058	FALSE	NA	NA
SYCP1	ENSG00000198765	-0.1394	0.00280142	-0.149058	FALSE	NA	NA
SYT2	ENSG00000143858	-0.1394	0.0398482	-0.149058	FALSE	NA	NA
TGFB3	NA	-0.0962	0.0284044	-0.149058	FALSE	NA	NA
THPO	ENSG00000090534	-0.1741	0.058188	-0.149058	FALSE	NA	NA
TNNT2	ENSG00000118194	-0.1394	0.0573955	-0.149058	FALSE	NA	NA
TRIM9	ENSG00000100505	-0.0962	0.0183765	-0.149058	FALSE	NA	NA
WNT7A	ENSG00000154764	-0.1741	-0.0150847	-0.149058	FALSE	NA	NA
CNTN2	ENSG00000184144	-0.1394	-0.0177093	-0.149052	FALSE	NA	NA
CD86	ENSG00000114013	-0.1741	0.00856961	-0.149012	FALSE	[Abatacept]	1
NRG4	ENSG00000169752	-0.0755	0.0133922	-0.148936	FALSE	NA	NA
PTPRC	ENSG00000081237	-0.1394	0.0169991	-0.148542	FALSE	NA	NA
CUBN	ENSG00000107611	0.105	-0.0362473	-0.146709	FALSE	[Cyanocobalamin, Hydroxocobalamin]	2
PLA2G1B	ENSG00000170890	-0.0112	-0.073147	-0.137213	FALSE	[Niflumic Acid]	1
ERBB4	ENSG00000178568	0.029	0.000638317	-0.136317	FALSE	NA	NA
SNCA	ENSG00000145335	0.0574	-0.0549423	-0.133107	FALSE	NA	NA
FABP6	ENSG00000170231	0.0187	-0.473234	-0.132359	FALSE	NA	NA
SATB1	ENSG00000182568	-0.1741	0.0222164	-0.132315	FALSE	NA	NA
IGFBP4	ENSG00000141753	0.0427	-0.0386362	-0.131509	FALSE	NA	NA
MAP3K8	ENSG00000107968	0.105	-0.118221	-0.12884	FALSE	NA	NA
DCP1B	ENSG00000151065	-0.0112	-0.753832	-0.128674	FALSE	NA	NA
KNG1	ENSG00000113889	-0.1741	-0.00296487	-0.128415	FALSE	NA	NA
IFI27	ENSG00000165949	-0.0962	-0.00641065	-0.128339	FALSE	NA	NA
PLAUR	ENSG00000011422	0.0585	-0.188816	-0.128051	FALSE	NA	NA
NCF2	ENSG00000116701	-0.1394	0.0198788	-0.128042	FALSE	NA	NA
CDK6	ENSG00000105810	0.0433	-0.684155	-0.125243	FALSE	NA	NA
RORA	ENSG00000069667	-0.0698	-0.238616	-0.123766	FALSE	NA	NA
NCOA3	ENSG00000124151	0.0474	-0.475347	-0.12348	FALSE	NA	NA
VCAM1	ENSG00000162692	-0.1394	0.0216179	-0.121734	FALSE	[Carvedilol]	1
SPATA18	ENSG00000163071	0.0574	-0.612407	-0.121604	FALSE	NA	NA
T	ENSG00000164458	-0.3393	-0.120485	-0.120473	FALSE	NA	NA
HES7	NA	0.0427	-0.119131	-0.11913	FALSE	NA	NA
RRAD	ENSG00000166592	-0.2957	0.0321043	-0.116527	FALSE	NA	NA
LAMC2	ENSG00000058085	-0.1394	0.0352934	-0.114502	FALSE	NA	NA
HRG	ENSG00000113905	-0.1741	0.0298717	-0.111441	FALSE	NA	NA
PLCB2	ENSG00000137841	-0.0721	-0.00618258	-0.11136	FALSE	NA	NA
SOCS1	ENSG00000185338	-0.2957	0.0487509	-0.110686	FALSE	NA	NA
PAR1	NA	-0.0721	-0.0101139	-0.110648	FALSE	NA	NA
CTGF	ENSG00000118523	-0.3393	0.0161516	-0.106995	FALSE	NA	NA
CXCR4	ENSG00000121966	0.0292	-0.0869999	-0.106335	FALSE	[Framycetin, Plerixafor]	2
TLX2	ENSG00000115297	-0.1756	0.00654294	-0.104666	FALSE	NA	NA
GLI1	NA	-0.0112	0.0270442	-0.0986801	FALSE	NA	NA
PIM1	ENSG00000137193	0.0499	-0.407546	-0.0950831	FALSE	[Adenosine monophosphate]	1
NOS3	ENSG00000164867	0.0433	-0.0092179	-0.0863409	FALSE	[Tetrahydrobiopterin, Doxorubicin, Miconazole]	3
ITGB3	ENSG00000259207	0.0427	-0.0162573	-0.0828284	FALSE	[Abciximab, Tirofiban]	2
PKLR	ENSG00000143627	-0.1394	-0.0575564	-0.0774392	FALSE	NA	NA
LPL	ENSG00000175445	0.0503	-0.206868	-0.0771886	FALSE	[Tyloxapol]	1
ALOX5	ENSG00000012779	0.105	-0.0161968	-0.0673945	FALSE	[Masoprocol, Aminosalicylic Acid, Mesalazine, Montelukast, Diclofenac, Diethylcarbamazine, Zileuton, Sulfasalazine, Meclofenamic acid, Balsalazide, Minocycline]	11
ETV5	ENSG00000244405	-0.1741	0.0710299	-0.0661523	FALSE	NA	NA
SELE	ENSG00000007908	-0.1394	0.00386908	-0.0616712	FALSE	NA	NA
SPI1	ENSG00000066336	0.06	-0.0593443	-0.0573481	FALSE	NA	NA
BRCA2	ENSG00000139618	0.1509	-1.06436	-0.0572925	FALSE	NA	NA
NRIP1	ENSG00000180530	0.0365	-1.49527	-0.0507125	FALSE	NA	NA
PGR	ENSG00000082175	0.06	-0.042276	-0.0500427	FALSE	[Etonogestrel, Desogestrel, Megestrol, Levonorgestrel, Dydrogesterone, Progesterone, Fluticasone Propionate, Medroxyprogesterone, Norethindrone, Ethynodiol Diacetate, Mifepristone, Norgestimate, Drospirenone, Danazol, Allylestrenol, Norelgestromin]	16
DNM1	ENSG00000106976	0.0374	-0.260124	-0.0489892	FALSE	NA	NA
ETS1	ENSG00000134954	0.06	-0.2773	-0.0447977	FALSE	NA	NA
ZEB1	ENSG00000148516	0.105	0.0426206	-0.0399006	FALSE	NA	NA
LAMA4	ENSG00000112769	-0.3393	0.0698263	-0.0336817	FALSE	NA	NA
PIGR	ENSG00000162896	-0.1394	0.0687385	-0.0281414	FALSE	NA	NA
ADM	ENSG00000148926	0.06	-0.110989	-0.0256272	FALSE	NA	NA
A2M	ENSG00000175899	-0.0112	-0.0085685	0	FALSE	[Bacitracin, Ocriplasmin]	2
ABLIM3	ENSG00000173210	0.0187	0.0166084	0	FALSE	NA	NA
ACVR1C	ENSG00000123612	0.0292	0.0226128	0	FALSE	NA	NA
ACVRL1	ENSG00000139567	-0.0112	0.0071192	0	FALSE	NA	NA
ANPEP	ENSG00000166825	-0.0755	0.00645778	0	FALSE	[Ezetimibe, Icatibant]	2
ARHGAP9	ENSG00000123329	-0.0112	0.0342854	0	FALSE	NA	NA
ASCL1	NA	-0.0112	-0.0192102	0	FALSE	NA	NA
AVPR1A	NA	-0.0112	0.0215878	0	FALSE	[Felypressin, Conivaptan, Terlipressin, Tolvaptan]	4
B3GNT7	ENSG00000156966	0.029	0.0126517	0	FALSE	NA	NA
C3AR1	NA	-0.0112	0.0172497	0	FALSE	NA	NA
CACNA1C	ENSG00000151067	-0.0112	-0.0150119	0	FALSE	[Isradipine, Ibutilide, Amlodipine, Nimodipine, Nisoldipine, Cinnarizine, Nicardipine, Verapamil, Felodipine, Nitrendipine, Nifedipine, Nilvadipine, Drotaverine]	13
CACNB4	ENSG00000182389	0.0292	0.0150028	0	FALSE	[Nimodipine, Verapamil]	2
CCL28	ENSG00000151882	0.0187	0.0426695	0	FALSE	NA	NA
CCND2	ENSG00000118971	-0.0112	0.000914571	0	FALSE	NA	NA
CD14	ENSG00000170458	0.0187	-0.00144282	0	FALSE	NA	NA
CD34	ENSG00000174059	-0.1394	-0.00734804	0	FALSE	NA	NA
CD74	ENSG00000019582	0.0187	0.0412411	0	FALSE	NA	NA
CHRND	ENSG00000135902	0.029	-0.00133164	0	FALSE	[Galantamine]	1
CHRNG	ENSG00000196811	0.029	0.0372606	0	FALSE	[Galantamine]	1
CNTN1	NA	-0.0112	0.0162962	0	FALSE	NA	NA
COL4A3	ENSG00000169031	0.029	-0.000346337	0	FALSE	NA	NA
CSF1R	ENSG00000182578	0.0187	0.0226744	0	FALSE	[Imatinib, Sunitinib]	2
CSRP2	NA	-0.0112	0.0512024	0	FALSE	NA	NA
CXCR1	ENSG00000163464	0.029	0.00653966	0	FALSE	[Ketoprofen]	1
DAB2	ENSG00000153071	0.0187	-0.014779	0	FALSE	NA	NA
DGKA	NA	-0.0112	-0.0117866	0	FALSE	NA	NA
DHH	NA	-0.0112	-0.0219295	0	FALSE	NA	NA
EDIL3	ENSG00000164176	0.0187	-0.00146979	0	FALSE	NA	NA
ERG	ENSG00000157554	0.0365	0.0599752	0	FALSE	NA	NA
ETV4	NA	0.0427	0.000610389	0	FALSE	NA	NA
F2RL2	ENSG00000164220	0.0187	0.0616946	0	FALSE	NA	NA
FAIM2	NA	-0.0112	0.00566812	0	FALSE	NA	NA
FGF1	ENSG00000113578	0.0187	-0.00691387	0	FALSE	[Pentosan Polysulfate, Amlexanox, Pazopanib]	3
FLI1	ENSG00000151702	0.06	0.013041	0	FALSE	NA	NA
FST	ENSG00000134363	0.0187	-0.0143545	0	FALSE	NA	NA
FYB	ENSG00000082074	0.0187	-0.00849865	0	FALSE	NA	NA
FZD10	NA	-0.0112	-0.0189388	0	FALSE	NA	NA
GABRB2	ENSG00000145864	0.0187	-0.0221917	0	FALSE	[Lorazepam, Ethchlorvynol, Temazepam, Clobazam, Alprazolam, Chlordiazepoxide, Adinazolam, Clorazepate, Midazolam, Flurazepam, Halazepam, Propofol, Diazepam, Oxazepam, Triazolam, Clonazepam, Estazolam, Ginkgo biloba, Bromazepam, Clotiazepam, Fludiazepam, Prazepam, Cinolazepam, Nitrazepam, Fospropofol]	25
GABRG2	ENSG00000113327	0.0187	0.0182865	0	FALSE	[Lorazepam, Temazepam, Clobazam, Alprazolam, Chlordiazepoxide, Adinazolam, Clorazepate, Midazolam, Flurazepam, Halazepam, Diazepam, Oxazepam, Triazolam, Clonazepam, Flumazenil, Estazolam, Ginkgo biloba, Bromazepam, Clotiazepam, Fludiazepam, Prazepam, Quazepam, Cinolazepam, Nitrazepam]	24
GALNT8	ENSG00000130035	-0.0112	-0.00959739	0	FALSE	NA	NA
GALNT9	ENSG00000182870	-0.0112	0.0219206	0	FALSE	NA	NA
GFPT2	ENSG00000131459	0.0187	0.0139782	0	FALSE	[L-Glutamine]	1
HK3	ENSG00000160883	0.0187	0.0191726	0	FALSE	NA	NA
IGFALS	ENSG00000099769	-0.2957	0.035948	0	FALSE	NA	NA
IGFBP5	ENSG00000115461	0.029	0.0238013	0	FALSE	NA	NA
IGFBP6	NA	-0.0112	0.00642375	0	FALSE	NA	NA
IHH	ENSG00000163501	0.029	-0.0196875	0	FALSE	NA	NA
INPP5D	ENSG00000168918	0.029	0.0126974	0	FALSE	NA	NA
ITGA1	ENSG00000213949	0.0187	0.0330588	0	FALSE	NA	NA
JAM2	ENSG00000154721	0.0365	-0.0098303	0	FALSE	NA	NA
JUN	ENSG00000177606	-0.1394	-0.675508	0	FALSE	[Vinblastine, Irbesartan, Arsenic trioxide]	3
KCNA1	ENSG00000111262	-0.0112	0.00650962	0	FALSE	[Enflurane, Amitriptyline, Isoflurane, Methoxyflurane, Nifedipine, Desflurane, Sevoflurane, Dalfampridine]	8
KCNA6	NA	-0.0112	0.00929818	0	FALSE	NA	NA
KCNH7	ENSG00000184611	NA	0.0126317	0	FALSE	[Ibutilide, Prazosin, Doxazosin, Miconazole, Terazosin]	5
KCNJ3	ENSG00000162989	0.0292	0.0433969	0	FALSE	[Halothane]	1
KDR	ENSG00000128052	0.0574	0.00032255	0	FALSE	[Sorafenib, Sunitinib, Pazopanib, Axitinib, Cabozantinib, Regorafenib, Ponatinib]	7
KIF5A	NA	-0.0112	0.0127432	0	FALSE	NA	NA
LRP2	ENSG00000081479	0.029	-0.00389071	0	FALSE	[Gentamicin]	1
LTA	ENSG00000226979	0.0499	0.0115968	0	FALSE	NA	NA
MIR3652	NA	-0.0112	6.71954e-06	0	FALSE	NA	NA
MX2	ENSG00000183486	0.0365	-0.00874905	0	FALSE	NA	NA
MYB	ENSG00000118513	-0.3393	-0.914689	0	FALSE	NA	NA
NR4A2	ENSG00000153234	0.0292	0.012396	0	FALSE	NA	NA
NRG2	ENSG00000158458	0.0187	0.0121407	0	FALSE	NA	NA
NRP2	ENSG00000118257	0.029	0.000381045	0	FALSE	NA	NA
ONECUT1	ENSG00000169856	-0.0698	0.0216615	0	FALSE	NA	NA
OR4F21	ENSG00000176269	NA	0.0228375	0	FALSE	NA	NA
OR6B2	ENSG00000182083	0.029	-0.0125683	0	FALSE	NA	NA
OR6B3	ENSG00000178586	0.029	-0.0122414	0	FALSE	NA	NA
PCSK1	ENSG00000175426	0.0187	-0.00459367	0	FALSE	NA	NA
PDCD1	ENSG00000188389	0.029	0.00121473	0	FALSE	NA	NA
PDE11A	ENSG00000128655	0.029	0.0266775	0	FALSE	[Tadalafil]	1
PDE1B	NA	-0.0112	-0.0121011	0	FALSE	[Nicardipine, Felodipine, Bepridil]	3
PDE3A	ENSG00000172572	-0.0112	0.06305	0	FALSE	[Milrinone, Anagrelide, Theophylline, Levosimendan, Cilostazol, Aminophylline, Oxtriphylline, Amrinone, Enoximone, Ibudilast, Tofisopam]	11
PDGFRB	ENSG00000113721	0.0187	0.00809793	0	FALSE	[Sorafenib, Imatinib, Dasatinib, Sunitinib, Pazopanib, Regorafenib]	6
PPP2R2B	ENSG00000156475	0.0187	-0.00551145	0	FALSE	NA	NA
PRDM9	ENSG00000164256	0.0187	0.0212881	0	FALSE	NA	NA
PTPRO	ENSG00000151490	-0.0112	-0.00981492	0	FALSE	NA	NA
RASAL1	ENSG00000111344	-0.0112	0.0210853	0	FALSE	NA	NA
RND1	NA	-0.0112	0.0373285	0	FALSE	NA	NA
SCN1A	ENSG00000144285	0.029	0.00355376	0	FALSE	[Phenytoin, Topiramate, Zonisamide, Phenacemide, Phenazopyridine, Nitrazepam, Dronedarone, Permethrin]	8
SCN2A	ENSG00000136531	0.029	-0.000708454	0	FALSE	[Lamotrigine, Propofol, Zonisamide]	3
SCN3A	ENSG00000153253	0.029	-0.00624444	0	FALSE	[Zonisamide]	1
SCN9A	ENSG00000169432	0.029	-0.00230426	0	FALSE	[Ranolazine, Lidocaine, Zonisamide, Rufinamide]	4
SELPLG	NA	-0.0112	-0.0067355	0	FALSE	NA	NA
SLC11A1	ENSG00000018280	0.029	-0.00908727	0	FALSE	NA	NA
SLC2A14	ENSG00000173262	-0.0112	0.0123117	0	FALSE	NA	NA
SLC6A3	ENSG00000142319	0.0187	0.00752444	0	FALSE	[Amphetamine, Phentermine, Citalopram, Benzatropine, Venlafaxine, Methylphenidate, Duloxetine, Mazindol, Procaine, Trimipramine, Modafinil, Phenmetrazine, Pseudoephedrine, Benzphetamine, Cocaine, Diethylpropion, Dopamine, Sertraline, Sibutramine, Chlorpheniramine, Diphenylpyraline, Nefazodone, Bupropion, Chloroprocaine, Escitalopram, Lisdexamfetamine, Ephedra, Fencamfamine, Dextroamphetamine, Met…	31
SLCO1B1	ENSG00000134538	-0.0112	-0.0162958	0	FALSE	[Cyclosporine, Pravastatin, Valsartan, Pantoprazole, Nelfinavir, Indinavir, Lovastatin, Olmesartan, Liothyronine, Conjugated Estrogens, Aminohippurate, Digoxin, Rosiglitazone, Ritonavir, Caspofungin, Methotrexate, L-Carnitine, Simvastatin, Estrone, Verapamil, Sumatriptan, Mycophenolate mofetil, Irinotecan, Estradiol, Penicillamine, Sirolimus, Quinidine, Repaglinide, Dinoprostone, Ezetimibe, Rifam…	49
SLIT3	ENSG00000184347	0.0187	-0.0198708	0	FALSE	NA	NA
SYT1	ENSG00000067715	-0.0112	-0.00545868	0	FALSE	NA	NA
THY1	NA	0.06	-0.00286824	0	FALSE	NA	NA
TICAM2	ENSG00000243414	0.0187	-0.0195002	0	FALSE	NA	NA
TNS1	ENSG00000079308	0.029	0.033529	0	FALSE	NA	NA
TRPV4	NA	-0.0112	0.00510407	0	FALSE	NA	NA
UGT1A4	ENSG00000244474	0.029	0.0392637	0	FALSE	[Valproic Acid, Clozapine, Lamotrigine, Tamoxifen, Midazolam, Trifluoperazine, Paricalcitol, Ezogabine, Asenapine]	9
UGT1A7	ENSG00000244122	0.029	0.0254078	0	FALSE	NA	NA
UGT1A9	ENSG00000241119	0.029	-8.97966e-08	0	FALSE	[Human Serum Albumin, Valproic Acid, Acetaminophen, Hydromorphone, Indomethacin, Sorafenib, Entacapone, Haloperidol, Mycophenolate mofetil, Flurbiprofen, Nateglinide, Zileuton, Etodolac, Irinotecan, Propofol, Oxazepam, Buprenorphine, Sulfamethoxazole, Mycophenolic acid, Ibuprofen, Lumiracoxib, Ezogabine, Tapentadol, Dabigatran etexilate, Regorafenib, Canagliflozin]	26
UPP2	ENSG00000007001	0.0292	-0.0026566	0	FALSE	[Fluorouracil]	1
WIPF1	ENSG00000115935	0.029	-0.00907054	0	FALSE	NA	NA
WNT10A	ENSG00000135925	0.029	0.0606569	0	FALSE	NA	NA
ZEB2	ENSG00000169554	0.0292	0.00570488	0	FALSE	NA	NA
ZFP2	ENSG00000198939	0.0187	-0.000901348	0	FALSE	NA	NA
PABPN1	ENSG00000100836	-0.1029	0.714488	0.00666875	FALSE	NA	NA
DLX5	ENSG00000105880	0.0433	-0.108519	0.00682443	FALSE	NA	NA
GJA1	ENSG00000152661	-0.3393	-0.000425788	0.0102271	FALSE	[Carvedilol]	1
FYN	ENSG00000010810	-0.3393	0.396277	0.0118653	FALSE	[Dasatinib]	1
LCK	ENSG00000182866	0.0544	0.0385807	0.0182841	FALSE	[Dasatinib, Ponatinib]	2
TNFRSF4	ENSG00000186827	0.0759	0.0480915	0.0243994	FALSE	NA	NA
PROC	ENSG00000115718	0.0292	-0.0127497	0.0426348	FALSE	[Antihemophilic Factor, Menadione, Sodium Tetradecyl Sulfate]	3
PROZ	ENSG00000126231	0.1509	-0.131247	0.0505998	FALSE	[Menadione]	1
PTGS2	ENSG00000073756	-0.1394	0.0091619	0.0527878	FALSE	[Etanercept, Desmopressin, Aldesleukin, Icosapent, Aminosalicylic Acid, Mesalazine, Dapsone, Acetaminophen, Indomethacin, Tetrahydrobiopterin, Nabumetone, Ketorolac, Tenoxicam, Lenalidomide, Celecoxib, Tolmetin, Cisplatin, Piroxicam, Fenoprofen, Diclofenac, Sulindac, Triamcinolone, Flurbiprofen, Clodronate, Etodolac, Etoposide, Mefenamic acid, Naproxen, Sulfasalazine, Phenylbutazone, Meloxicam, C…	63
ICAM1	NA	0.0585	-0.0169397	0.0531523	FALSE	NA	NA
IL2RA	ENSG00000134460	0.105	0.022699	0.0538967	FALSE	[Denileukin diftitox, Aldesleukin, Basiliximab, Daclizumab]	4
HOXB9	ENSG00000170689	0.0427	-0.116055	0.0560907	FALSE	NA	NA
UBA7	ENSG00000182179	-0.1741	0.560045	0.058569	FALSE	NA	NA
IFI30	NA	0.0585	-0.00691232	0.0624406	FALSE	NA	NA
MMP9	ENSG00000100985	0.0474	-0.00058172	0.0630104	FALSE	NA	NA
NODAL	ENSG00000156574	0.105	-0.00537155	0.0631402	FALSE	NA	NA
RUNX2	ENSG00000124813	-0.3393	0.187643	0.0634336	FALSE	NA	NA
PPP1R1B	ENSG00000131771	0.0427	0.0360187	0.0752659	FALSE	NA	NA
EPAS1	ENSG00000116016	-0.1756	0.227523	0.0769409	FALSE	NA	NA
EGR3	ENSG00000179388	0.0503	0.0199882	0.078456	FALSE	NA	NA
MAP3K5	ENSG00000197442	-0.3393	0.69948	0.079559	FALSE	NA	NA
BMF	ENSG00000104081	-0.0721	0.354194	0.0838056	FALSE	NA	NA
F5	ENSG00000198734	-0.1394	0.280828	0.0860517	FALSE	[Drotrecogin alfa]	1
ISG20	ENSG00000172183	-0.0755	0.670179	0.0861112	FALSE	NA	NA
PCK1	ENSG00000124253	0.0474	0.0139413	0.0900178	FALSE	NA	NA
ABCG2	ENSG00000118777	0.0574	-0.236711	0.0908654	FALSE	[Cyclosporine, Folic Acid, Pravastatin, Pantoprazole, Nelfinavir, Cladribine, Diethylstilbestrol, Venlafaxine, Conjugated Estrogens, Gefitinib, Omeprazole, Sorafenib, Teniposide, Lansoprazole, Prazosin, Dronabinol, Zidovudine, Ritonavir, Cisplatin, Oxaliplatin, Erlotinib, Vincristine, Fluorouracil, Zafirlukast, Methotrexate, Ivermectin, Imatinib, Testosterone, Clofarabine, Estrone, Verapamil, Sum…	77
SMO	ENSG00000128602	0.0433	0.0190757	0.0919506	FALSE	[Fluocinonide, Vismodegib]	2
KLKB1	ENSG00000164344	0.0574	-0.00211184	0.0943095	FALSE	NA	NA
ZFPM1	ENSG00000179588	-0.3998	0.250595	0.0946956	FALSE	NA	NA
AKAP5	ENSG00000179841	-0.0962	1.95509	0.0961054	FALSE	NA	NA
EDN1	ENSG00000078401	0.0499	-0.00766924	0.0972269	FALSE	NA	NA
ALDOB	ENSG00000136872	0.0374	0.0298562	0.0998361	FALSE	NA	NA
CHRD	ENSG00000090539	-0.1741	0.275978	0.101957	FALSE	NA	NA
HHAT	ENSG00000054392	-0.1394	0.332456	0.101993	FALSE	NA	NA
TGFBR2	ENSG00000163513	-0.1741	0.338818	0.101998	FALSE	NA	NA
IGF1R	ENSG00000140443	-0.0755	1.49119	0.101999	FALSE	[Insulin Glargine, Mecasermin]	2
KIRREL	ENSG00000183853	-0.1394	0.29482	0.101999	FALSE	NA	NA
ADORA1	ENSG00000163485	-0.1394	0.401107	0.102	FALSE	[Caffeine, Theophylline, Adenosine, Dyphylline, Pentoxifylline, Gabapentin, Aminophylline, Oxtriphylline, Theobromine]	9
AMN	ENSG00000166126	-0.0992	0.0683047	0.102	FALSE	[Cyanocobalamin, Hydroxocobalamin]	2
BDKRB1	NA	-0.0962	0.0855308	0.102	FALSE	NA	NA
BOC	ENSG00000144857	-0.1741	0.193442	0.102	FALSE	NA	NA
CBFA2T3	ENSG00000129993	-0.3998	0.191836	0.102	FALSE	NA	NA
CCDC85A	ENSG00000055813	-0.1756	2.73529	0.102	FALSE	NA	NA
CCR6	ENSG00000112486	-0.3393	0.160686	0.102	FALSE	NA	NA
CENPN	ENSG00000166451	-0.7322	1.16703	0.102	FALSE	NA	NA
CLDN6	ENSG00000184697	-0.2957	0.131864	0.102	FALSE	NA	NA
CRIP2	ENSG00000182809	-0.0992	1.56413	0.102	FALSE	NA	NA
CTSS	ENSG00000163131	-0.1394	0.101319	0.102	FALSE	NA	NA
DAB1	ENSG00000173406	-0.1394	0.14142	0.102	FALSE	NA	NA
DAPK2	ENSG00000035664	-0.0698	0.722377	0.102	FALSE	NA	NA
DNAJC6	ENSG00000116675	-0.1394	1.16949	0.102	FALSE	NA	NA
DNM3	ENSG00000197959	-0.1394	0.161395	0.102	FALSE	NA	NA
DOK4	ENSG00000125170	-0.2957	0.324763	0.102	FALSE	NA	NA
EPHA7	ENSG00000135333	-0.3393	0.47048	0.102	FALSE	NA	NA
F3	ENSG00000117525	-0.1394	0.15051	0.102	FALSE	NA	NA
GBP6	ENSG00000183347	-0.1394	0.0910222	0.102	FALSE	NA	NA
GNB5	ENSG00000069966	-0.0698	0.437186	0.102	FALSE	NA	NA
GNG13	ENSG00000127588	-0.2957	0.249015	0.102	FALSE	NA	NA
GNG2	NA	-0.0962	0.109142	0.102	FALSE	[Halothane]	1
GNG4	ENSG00000168243	-0.1394	0.419087	0.102	FALSE	NA	NA
GSTA1	ENSG00000243955	-0.3393	0.807562	0.102	FALSE	[Glutathione, Azathioprine, Busulfan]	3
H3F3A	ENSG00000163041	-0.1394	3.22001	0.102	FALSE	NA	NA
HIST2H2AA3	ENSG00000183558	-0.1394	1.99197	0.102	FALSE	NA	NA
HIST2H2AC	ENSG00000184260	-0.1394	1.52516	0.102	FALSE	NA	NA
HIST2H2BE	ENSG00000184678	-0.1394	2.0791	0.102	FALSE	NA	NA
HIST3H2BB	ENSG00000196890	-0.1394	0.432628	0.102	FALSE	NA	NA
IKBKE	ENSG00000143466	-0.1394	0.523778	0.102	FALSE	NA	NA
ITGA11	NA	-0.0698	0.18656	0.102	FALSE	NA	NA
ITGAX	ENSG00000140678	-0.2957	0.0696054	0.102	FALSE	NA	NA
KCNAB1	ENSG00000169282	-0.1741	0.0891491	0.102	FALSE	NA	NA
KCNC4	ENSG00000116396	-0.1394	0.391856	0.102	FALSE	NA	NA
KCNH8	ENSG00000183960	-0.1741	0.317477	0.102	FALSE	NA	NA
KIF26A	ENSG00000066735	-0.0992	0.202253	0.102	FALSE	NA	NA
NMB	ENSG00000197696	-0.0755	0.338514	0.102	FALSE	NA	NA
NOXO1	ENSG00000196408	-0.2957	0.261356	0.102	FALSE	[Ecabet]	1
NR2E1	ENSG00000112333	-0.3393	0.105942	0.102	FALSE	NA	NA
ORAI3	ENSG00000175938	-0.2957	0.379624	0.102	FALSE	NA	NA
PLXNA1	NA	-0.1741	0.638886	0.102	FALSE	NA	NA
PTPN21	NA	-0.0962	0.553017	0.102	FALSE	NA	NA
PVRL4	ENSG00000143217	-0.1394	0.462199	0.102	FALSE	NA	NA
REC8	NA	-0.1029	0.183896	0.102	FALSE	NA	NA
RGS11	ENSG00000076344	-0.2957	1.26964	0.102	FALSE	NA	NA
RGS17	ENSG00000091844	-0.3393	0.320209	0.102	FALSE	NA	NA
RGS4	ENSG00000117152	-0.1394	0.779452	0.102	FALSE	NA	NA
RHOU	ENSG00000116574	-0.1394	1.43663	0.102	FALSE	NA	NA
RPL3L	ENSG00000140986	-0.2957	0.199256	0.102	FALSE	NA	NA
S100A9	ENSG00000163220	-0.1394	0.0891327	0.102	FALSE	NA	NA
SCG3	ENSG00000104112	-0.0698	0.0836582	0.102	FALSE	NA	NA
SEMA6D	NA	-0.0698	0.713841	0.102	FALSE	NA	NA
SLC15A2	ENSG00000163406	-0.1741	1.35993	0.102	FALSE	[Ramipril, Cefmetazole, Ampicillin, Ceftazidime, Loracarbef, Cefalotin, Dicloxacillin, Fosinopril, Cefotaxime, Trandolapril, Cefdinir, Benazepril, Cephalexin, Valaciclovir, Cefixime, Chlorpropamide, Moexipril, Oxacillin, Nateglinide, Perindopril, Cefaclor, Aminolevulinic acid, Quinapril, Cyclacillin, Glyburide, Penicillin G, Amoxicillin, Cefuroxime, Tolbutamide, Cefadroxil, Cloxacillin, Ceftriaxo…	38
SLC7A7	ENSG00000155465	-0.1029	0.0652878	0.102	FALSE	NA	NA
SLC9A5	ENSG00000135740	-0.2957	0.103826	0.102	FALSE	NA	NA
SPTB	NA	-0.0962	0.186847	0.102	FALSE	NA	NA
SPTBN5	ENSG00000137877	-0.0721	0.429596	0.102	FALSE	NA	NA
SULT1A2	ENSG00000197165	-0.2957	0.315862	0.102	FALSE	NA	NA
SYDE2	ENSG00000097096	-0.1394	0.276962	0.102	FALSE	NA	NA
SYN2	ENSG00000157152	-0.1741	0.739035	0.102	FALSE	NA	NA
TDGF1	ENSG00000241186	-0.1741	0.0686377	0.102	FALSE	NA	NA
TRAF5	ENSG00000082512	-0.1394	0.264963	0.102	FALSE	NA	NA
TRPC1	ENSG00000144935	-0.1741	0.19604	0.102	FALSE	NA	NA
UTS2D	NA	-0.1741	0.454451	0.102	FALSE	NA	NA
ZNF697	ENSG00000143067	-0.1394	0.460772	0.102	FALSE	NA	NA
ADCY7	ENSG00000121281	-0.2957	0.487799	0.102001	FALSE	NA	NA
LMO4	ENSG00000143013	-0.1394	2.19808	0.102001	FALSE	NA	NA
BATF3	ENSG00000123685	-0.1394	0.510645	0.102004	FALSE	NA	NA
LEP	ENSG00000174697	0.0433	-0.0361014	0.103109	FALSE	NA	NA
KIFC3	ENSG00000140859	-0.2957	0.121117	0.104688	FALSE	NA	NA
PRKCD	ENSG00000163932	-0.1741	1.11511	0.105137	FALSE	[Ingenol Mebutate]	1
IL12RB2	ENSG00000081985	-0.1394	0.0756517	0.105578	FALSE	NA	NA
POU4F1	ENSG00000152192	0.1509	1.21294	0.106087	FALSE	NA	NA
FES	ENSG00000182511	-0.0755	0.0842213	0.107232	FALSE	NA	NA
VAV1	NA	0.0585	-0.000471383	0.108308	FALSE	NA	NA
ACSS1	ENSG00000154930	0.0474	0.0236731	0.110615	FALSE	[Adenosine monophosphate]	1
PLIN1	ENSG00000166819	-0.0755	-0.00730206	0.111589	FALSE	NA	NA
SLC17A7	ENSG00000104888	0.0585	-0.00677827	0.112587	FALSE	NA	NA
IFIT2	ENSG00000119922	0.105	0.0112605	0.112674	FALSE	NA	NA
PSMB8	ENSG00000204264	0.0499	-0.00589872	0.112674	FALSE	NA	NA
XAF1	ENSG00000132530	0.0427	0.0237058	0.112674	FALSE	NA	NA
PLA2G4A	ENSG00000116711	-0.1394	0.111798	0.113223	FALSE	[Aldesleukin, Streptokinase, Carbachol, Epirubicin, Carbenicillin, Fluticasone Propionate, Fluocinolone Acetonide, Orlistat, Quinacrine, Suramin]	10
GAS2	ENSG00000148935	0.06	-2.37773e-05	0.113259	FALSE	NA	NA
IGF2BP1	ENSG00000159217	0.0427	0.00728214	0.114622	FALSE	NA	NA
EPO	ENSG00000130427	0.0433	0.00175797	0.114647	FALSE	NA	NA
DLL1	ENSG00000198719	-0.3393	0.415498	0.116125	FALSE	NA	NA
TRAF1	ENSG00000056558	0.0374	-0.00116288	0.119881	FALSE	NA	NA
SYK	ENSG00000165025	0.0374	0.0526225	0.120007	FALSE	NA	NA
PIK3C2G	ENSG00000139144	-0.0112	-0.000501521	0.121221	FALSE	NA	NA
WNT11	ENSG00000085741	0.06	-0.00128984	0.123838	FALSE	NA	NA
CACNA1G	ENSG00000006283	0.0427	0.0560361	0.124075	FALSE	[Trimethadione, Cinnarizine, Ethosuximide, Verapamil, Zonisamide, Flunarizine, Methsuximide]	7
IL1R2	ENSG00000115590	0.3703	0.034414	0.125283	FALSE	NA	NA
NKX2-1	ENSG00000136352	-0.1029	0.203192	0.125546	FALSE	NA	NA
ENG	ENSG00000106991	0.0374	0.0536244	0.12607	FALSE	NA	NA
ACHE	ENSG00000087085	0.0433	0.0441023	0.128532	FALSE	[Choline, Mefloquine, Tacrine, Gallamine Triethiodide, Pyridostigmine, Galantamine, Isoflurophate, Pralidoxime, Minaprine, Donepezil, Demecarium, Physostigmine, Rivastigmine, Edrophonium, Ambenonium, Tubocurarine, Decamethonium, Neostigmine]	18
JDP2	NA	-0.0962	0.54151	0.129846	FALSE	NA	NA
ARG1	ENSG00000118520	-0.3393	0.0222222	0.130751	FALSE	NA	NA
APOA5	ENSG00000110243	0.06	0.0554373	0.132201	FALSE	NA	NA
EDNRA	ENSG00000151617	0.0574	0.0175552	0.133165	FALSE	[Bosentan, Sitaxentan]	2
ART1	ENSG00000129744	0.06	-0.0202727	0.133984	FALSE	NA	NA
CDH2	ENSG00000170558	0.1922	0.00800029	0.134024	FALSE	NA	NA
CACNA1A	ENSG00000141837	0.0585	0.00256748	0.134102	FALSE	[Pregabalin, Verapamil, Loperamide, Bepridil]	4
NRK	ENSG00000123572	0.2879	0.0326569	0.134112	FALSE	NA	NA
SPRY1	ENSG00000164056	0.0574	-0.000378662	0.134116	FALSE	NA	NA
FIGF	ENSG00000165197	0.4368	0.0110165	0.134166	FALSE	NA	NA
NOX4	ENSG00000086991	0.06	0.041893	0.134186	FALSE	NA	NA
MAML2	ENSG00000184384	0.06	-0.00278417	0.134199	FALSE	NA	NA
TLR2	NA	0.0574	0.00190097	0.134223	FALSE	[OspA lipoprotein]	1
CD3G	ENSG00000160654	0.06	0.0100184	0.134224	FALSE	NA	NA
CXCR3	ENSG00000186810	0.4561	0.0257953	0.134224	FALSE	NA	NA
ABCA8	ENSG00000141338	0.0427	4.18913e-06	0.134225	FALSE	NA	NA
ABCC2	ENSG00000023839	0.105	-0.0214152	0.134225	FALSE	[Vasopressin, Cyclosporine, Tetrahydrofolic acid, Glutathione, Pravastatin, Reserpine, Indinavir, Lovastatin, Phenytoin, Clotrimazole, Olmesartan, Conjugated Estrogens, Tenofovir, Indomethacin, Aminohippurate, Grepafloxacin, Sorafenib, Spironolactone, Ritonavir, Cisplatin, Oxaliplatin, Vincristine, Methotrexate, Carbamazepine, Vinblastine, Ivermectin, Simvastatin, Leucovorin, Verapamil, Tamoxifen…	67
ACTN3	ENSG00000248746	0.06	0.0583336	0.134225	FALSE	NA	NA
ADCYAP1	ENSG00000141433	0.1922	-0.00136564	0.134225	FALSE	NA	NA
ADCYAP1R1	ENSG00000078549	0.0433	0.0388078	0.134225	FALSE	NA	NA
ADRA1D	ENSG00000171873	0.0474	0.00575865	0.134225	FALSE	[Dapiprazole, Amitriptyline, Alfuzosin, Norepinephrine, Promazine, Prazosin, Imipramine, Nortriptyline, Doxazosin, Nicardipine, Epinephrine, Ergotamine, Tamsulosin, Propiomazine, Doxepin, Terazosin, Pergolide, Bromocriptine, Quetiapine, Methotrimeprazine, Silodosin, Droxidopa, Xylometazoline]	23
ALAS2	ENSG00000158578	0.4561	-0.00587017	0.134225	FALSE	NA	NA
ANK1	ENSG00000029534	0.0503	-0.0134959	0.134225	FALSE	NA	NA
ANK2	ENSG00000145362	0.0574	-0.0198133	0.134225	FALSE	NA	NA
AQP4	ENSG00000171885	0.1922	0.028961	0.134225	FALSE	NA	NA
ARHGAP24	ENSG00000138639	0.0574	0.0236331	0.134225	FALSE	NA	NA
ARR3	ENSG00000120500	0.4561	0.0251045	0.134225	FALSE	NA	NA
ASB4	ENSG00000005981	0.0433	0.0273178	0.134225	FALSE	NA	NA
ATP2B3	ENSG00000067842	0.2879	0.00311274	0.134225	FALSE	NA	NA
B3GNT8	NA	0.0585	0.0060632	0.134225	FALSE	NA	NA
BAAT	ENSG00000136881	0.0374	-0.00340013	0.134225	FALSE	NA	NA
BGN	ENSG00000182492	0.2879	0.046532	0.134225	FALSE	NA	NA
BMP2	ENSG00000125845	0.0474	0.0532529	0.134225	FALSE	NA	NA
C4A	ENSG00000244731	0.0499	-0.0016633	0.134225	FALSE	[Intravenous Immunoglobulin]	1
C4B	ENSG00000224389	0.0499	-0.00860509	0.134225	FALSE	[Intravenous Immunoglobulin]	1
C5AR1	NA	0.0585	-0.00316521	0.134225	FALSE	NA	NA
CACNA1B	ENSG00000148408	0.0374	0.0223816	0.134225	FALSE	[Amlodipine, Verapamil, Gabapentin, Levetiracetam]	4
CACNA1F	ENSG00000102001	0.4561	-0.00356325	0.134225	FALSE	[Nimodipine, Cinnarizine, Verapamil]	3
CACNA1I	ENSG00000100346	0.043	-0.00167521	0.134225	FALSE	[Cinnarizine, Paramethadione, Verapamil, Zonisamide, Flunarizine]	5
CASP5	ENSG00000137757	0.06	0.0267263	0.134225	FALSE	NA	NA
CCR7	ENSG00000126353	0.0427	0.0219637	0.134225	FALSE	NA	NA
CD177	ENSG00000204936	0.0585	0.0565904	0.134225	FALSE	NA	NA
CD44	ENSG00000026508	0.06	-0.00243515	0.134225	FALSE	NA	NA
CD72	ENSG00000137101	0.0374	-0.0199052	0.134225	FALSE	NA	NA
CD79A	NA	0.0585	-0.00653756	0.134225	FALSE	NA	NA
CFTR	ENSG00000001626	0.0433	-0.0133619	0.134225	FALSE	[Bumetanide, Glyburide, Ibuprofen, Crofelemer, Ivacaftor]	5
CGB	NA	0.0585	0.0145434	0.134225	FALSE	NA	NA
CHN2	ENSG00000106069	0.0433	0.0485563	0.134225	FALSE	NA	NA
CHRM2	ENSG00000181072	0.0433	-0.0028287	0.134225	FALSE	[Succinylcholine, Ziprasidone, Disopyramide, Amitriptyline, Ipratropium bromide, Olanzapine, Metixene, Clozapine, Trihexyphenidyl, Oxyphencyclimine, Procyclidine, Ethopropazine, Carbachol, Promazine, Hyoscyamine, Cyproheptadine, Imipramine, Methylscopolamine, Gallamine Triethiodide, Darifenacin, Tridihexethyl, Triflupromazine, Anisotropine Methylbromide, Nortriptyline, Atropine, Nicardipine, Paro…	61
CHRNA4	ENSG00000101204	0.0474	-0.0160962	0.134225	FALSE	[Nicotine, Butabarbital, Butalbital, Talbutal, Pentobarbital, Secobarbital, Metharbital, Thiopental, Galantamine, Primidone, Methylphenobarbital, Phenobarbital, Varenicline, Amobarbital, Aprobarbital, Butethal, Heptabarbital, Hexobarbital]	18
CLDN2	ENSG00000165376	0.2879	0.029493	0.134225	FALSE	NA	NA
CLDN5	ENSG00000184113	0.043	0.0132977	0.134225	FALSE	NA	NA
CNGB3	ENSG00000170289	0.0503	0.00618683	0.134225	FALSE	NA	NA
COL17A1	ENSG00000065618	0.105	0.0310083	0.134225	FALSE	NA	NA
COL4A1	ENSG00000187498	0.1509	0.0330834	0.134225	FALSE	NA	NA
CORIN	ENSG00000145244	0.0574	0.0353986	0.134225	FALSE	NA	NA
CRHR1	ENSG00000120088	0.0427	-0.00646934	0.134225	FALSE	NA	NA
CRHR2	ENSG00000106113	0.0433	0.000206289	0.134225	FALSE	NA	NA
CSMD3	ENSG00000164796	0.0503	0.00269736	0.134225	FALSE	NA	NA
CXCL5	NA	0.0574	0.0274209	0.134225	FALSE	NA	NA
DCX	ENSG00000077279	0.2879	0.0126892	0.134225	FALSE	NA	NA
DEFB131	ENSG00000186146	0.0574	0.00717998	0.134225	FALSE	NA	NA
DGKI	ENSG00000157680	0.0433	0.0170677	0.134225	FALSE	NA	NA
DGKK	ENSG00000274588	0.4561	0.0155623	0.134225	FALSE	NA	NA
DNAH6	ENSG00000115423	0.3703	0.0149456	0.134225	FALSE	NA	NA
DOK5	ENSG00000101134	0.0474	0.0114589	0.134225	FALSE	NA	NA
DRD2	NA	0.06	0.000515066	0.134225	FALSE	[Ziprasidone, Cabergoline, Ropinirole, Olanzapine, Clozapine, Thiethylperazine, Sulpiride, Loxapine, Remoxipride, Pramipexole, Promazine, Prochlorperazine, Droperidol, Chlorpromazine, Buspirone, Haloperidol, Triflupromazine, Amoxapine, Cinnarizine, Lisuride, Fluphenazine, Thioridazine, Ergotamine, Apomorphine, Trimipramine, Risperidone, Propiomazine, Minaprine, Trifluoperazine, Perphenazine, Flup…	66
EDNRB	ENSG00000136160	0.1509	0.00750187	0.134225	FALSE	[Bosentan, Sitaxentan]	2
EHD2	ENSG00000024422	0.0585	0.00915477	0.134225	FALSE	NA	NA
EREG	ENSG00000124882	0.0574	0.00455829	0.134225	FALSE	NA	NA
FGF17	ENSG00000158815	0.0503	-0.00390672	0.134225	FALSE	NA	NA
FGF8	ENSG00000107831	0.105	0.00329766	0.134225	FALSE	NA	NA
FGF9	ENSG00000102678	0.1509	0.00625019	0.134225	FALSE	NA	NA
FLNC	ENSG00000128591	0.0433	0.00118096	0.134225	FALSE	NA	NA
FOXJ1	NA	0.0427	0.00277119	0.134225	FALSE	NA	NA
FPR3	NA	0.0585	-0.000997369	0.134225	FALSE	NA	NA
FSHB	NA	0.06	-0.0102988	0.134225	FALSE	NA	NA
GABRA4	ENSG00000109158	0.0574	0.00369918	0.134225	FALSE	[Lorazepam, Ethchlorvynol, Temazepam, Butabarbital, Butalbital, Talbutal, Pentobarbital, Clobazam, Meprobamate, Alprazolam, Secobarbital, Metharbital, Chlordiazepoxide, Thiopental, Clorazepate, Midazolam, Flurazepam, Primidone, Oxazepam, Methylphenobarbital, Triazolam, Clonazepam, Phenobarbital, Amobarbital, Aprobarbital, Butethal, Heptabarbital, Hexobarbital, Flunitrazepam, Bromazepam, Nitrazepa…	31
GALR3	ENSG00000128310	0.043	0.036191	0.134225	FALSE	NA	NA
GATA5	ENSG00000130700	0.0474	0.016931	0.134225	FALSE	NA	NA
GCGR	ENSG00000215644	0.0427	0.0153454	0.134225	FALSE	[Glucagon recombinant]	1
GCKR	ENSG00000084734	0.1299	0.0625999	0.134225	FALSE	NA	NA
GCNT7	ENSG00000124091	0.0474	-0.0182427	0.134225	FALSE	NA	NA
GFRA2	ENSG00000168546	0.0503	0.0129516	0.134225	FALSE	NA	NA
GGT5	ENSG00000099998	0.043	0.00747924	0.134225	FALSE	NA	NA
GLP1R	ENSG00000112164	0.0499	0.0291027	0.134225	FALSE	[Exenatide, Liraglutide]	2
GLP2R	ENSG00000065325	0.0427	0.0314872	0.134225	FALSE	[Teduglutide]	1
GNAT3	ENSG00000214415	0.0433	0.0634706	0.134225	FALSE	NA	NA
GNRHR	ENSG00000109163	0.0574	-0.0198633	0.134225	FALSE	[Leuprolide, Goserelin, Cetrorelix, Abarelix, Gonadorelin, Nafarelin, Danazol, Degarelix]	8
GPR124	ENSG00000020181	0.0503	0.0314995	0.134225	FALSE	NA	NA
GPR18	ENSG00000125245	0.1509	0.0424809	0.134225	FALSE	NA	NA
GPR4	NA	0.0585	0.00531538	0.134225	FALSE	NA	NA
GRIA3	ENSG00000125675	0.2879	-0.00674265	0.134225	FALSE	[Lithium]	1
GRIA4	ENSG00000152578	0.06	-0.0112621	0.134225	FALSE	NA	NA
GRIK3	ENSG00000163873	0.0541	-0.00166283	0.134225	FALSE	NA	NA
GRK4	ENSG00000125388	0.0574	0.0324175	0.134225	FALSE	NA	NA
GSTP1	ENSG00000084207	0.06	-0.0015968	0.134225	FALSE	[Vitamin E, Chlorambucil, Cisplatin, Oxaliplatin, Etoposide, Carboplatin, Busulfan, Clomipramine]	8
H2AFB1	ENSG00000198082	0.2879	0.0522267	0.134225	FALSE	NA	NA
HHIP	ENSG00000164161	0.0574	0.015714	0.134225	FALSE	NA	NA
HIST1H1D	ENSG00000124575	0.0499	-0.006749	0.134225	FALSE	NA	NA
HIST1H2BB	ENSG00000196226	0.0499	0.00871426	0.134225	FALSE	NA	NA
HLA-DPB1	ENSG00000223865	0.0499	-0.0193615	0.134225	FALSE	NA	NA
HLA-DQB2	ENSG00000232629	0.0499	0.0404324	0.134225	FALSE	NA	NA
HLA-DRB1	ENSG00000196126	0.0499	0.0511509	0.134225	FALSE	[Glatiramer Acetate]	1
HRH3	ENSG00000101180	0.0474	0.0452037	0.134225	FALSE	[Histamine Phosphate, Betahistine]	2
HTR1D	ENSG00000179546	0.0544	0.012063	0.134225	FALSE	[Eletriptan, Ziprasidone, Cabergoline, Ropinirole, Zolmitriptan, Dihydroergotamine, Olanzapine, Clozapine, Pramipexole, Lisuride, Sumatriptan, Ergotamine, Apomorphine, Risperidone, Almotriptan, Naratriptan, Rizatriptan, Frovatriptan, Pergolide, Bromocriptine, Quetiapine, Aripiprazole, Paliperidone, Yohimbine]	24
HTR2A	ENSG00000102468	0.1509	0.00112102	0.134225	FALSE	[Ziprasidone, Methysergide, Cabergoline, Ropinirole, Amitriptyline, Olanzapine, Clozapine, Mirtazapine, Loxapine, Remoxipride, Pramipexole, Promazine, Cyproheptadine, Imipramine, Chlorpromazine, Haloperidol, Nortriptyline, Lisuride, Cisapride, Trazodone, Thioridazine, Ergotamine, Apomorphine, Paroxetine, Trimipramine, Risperidone, Epinastine, Propiomazine, Minaprine, Donepezil, Flupenthixol, Cycl…	61
IGF2	ENSG00000167244	0.06	0.0127092	0.134225	FALSE	NA	NA
IL7	NA	0.0503	0.0386185	0.134225	FALSE	NA	NA
INSL3	NA	0.0585	0.0361819	0.134225	FALSE	NA	NA
ITGA8	ENSG00000077943	0.105	0.0194831	0.134225	FALSE	NA	NA
KCNA4	NA	0.06	0.0183374	0.134225	FALSE	[Dalfampridine]	1
KCNB1	ENSG00000158445	0.0474	0.00191992	0.134225	FALSE	NA	NA
KCNC1	ENSG00000129159	0.06	-0.00663263	0.134225	FALSE	NA	NA
KCNF1	ENSG00000162975	0.1299	-0.0195804	0.134225	FALSE	NA	NA
KCNG2	ENSG00000178342	0.1922	0.0320772	0.134225	FALSE	NA	NA
KCNH4	NA	0.0427	0.0459315	0.134225	FALSE	NA	NA
KCNQ3	ENSG00000184156	0.0503	-0.000781565	0.134225	FALSE	[Diclofenac, Meclofenamic acid]	2
KCNS1	ENSG00000124134	0.0474	-0.0140441	0.134225	FALSE	NA	NA
KCNS2	ENSG00000156486	0.0503	-0.0186076	0.134225	FALSE	NA	NA
KIF17	ENSG00000117245	0.0544	0.00706348	0.134225	FALSE	NA	NA
KIRREL2	NA	0.0585	0.021303	0.134225	FALSE	NA	NA
KIRREL3	ENSG00000149571	0.06	-0.00404409	0.134225	FALSE	NA	NA
KISS1R	ENSG00000116014	0.0585	0.040101	0.134225	FALSE	NA	NA
KPNA7	ENSG00000185467	0.0433	-0.0145817	0.134225	FALSE	NA	NA
LILRB2	ENSG00000131042	0.0585	-0.000740356	0.134225	FALSE	NA	NA
LOC730668	NA	0.043	0.0169406	0.134225	FALSE	NA	NA
LRAT	ENSG00000121207	0.0574	0.00030682	0.134225	FALSE	NA	NA
MBOAT4	ENSG00000177669	0.0503	0.029448	0.134225	FALSE	NA	NA
MCF2	ENSG00000101977	0.2879	0.0127986	0.134225	FALSE	NA	NA
MCHR1	ENSG00000128285	0.043	-0.0018285	0.134225	FALSE	NA	NA
MEP1B	NA	0.1922	0.0411546	0.134225	FALSE	NA	NA
MRC1	ENSG00000120586	0.105	-0.00403735	0.134225	FALSE	NA	NA
MRC2	NA	0.0427	-0.0134577	0.134225	FALSE	NA	NA
MTTP	ENSG00000138823	0.0574	0.0260446	0.134225	FALSE	[Hesperetin, Lomitapide]	2
MUC12	ENSG00000205277	0.0433	-0.0049304	0.134225	FALSE	NA	NA
MUC15	NA	0.06	-0.00581089	0.134225	FALSE	NA	NA
MUC21	ENSG00000204544	0.0499	-0.00220717	0.134225	FALSE	NA	NA
MUC5B	NA	0.06	0.00717249	0.134225	FALSE	NA	NA
MUC6	ENSG00000184956	0.06	0.0227012	0.134225	FALSE	NA	NA
MYH8	ENSG00000133020	0.0427	-0.00331881	0.134225	FALSE	NA	NA
MYL4	ENSG00000198336	0.0427	0.0323072	0.134225	FALSE	NA	NA
NCAM1	ENSG00000149294	0.06	0.0598937	0.134225	FALSE	NA	NA
NEURL3	ENSG00000163121	0.3703	0.0416953	0.134225	FALSE	NA	NA
NPY5R	NA	0.0574	0.00171879	0.134225	FALSE	NA	NA
NR0B2	ENSG00000131910	0.0544	0.0309368	0.134225	FALSE	NA	NA
NR4A3	ENSG00000119508	0.0374	0.0073324	0.134225	FALSE	NA	NA
NRTN	NA	0.0585	-0.01941	0.134225	FALSE	NA	NA
OPN1MW	ENSG00000147380	0.2879	-0.000646909	0.134225	FALSE	NA	NA
OPRL1	ENSG00000125510	0.0474	0.0232502	0.134225	FALSE	NA	NA
OR10A2	ENSG00000170790	0.06	-0.0110814	0.134225	FALSE	NA	NA
OR10A4	ENSG00000170782	0.06	0.0481031	0.134225	FALSE	NA	NA
OR1J1	ENSG00000136834	0.0374	0.00584933	0.134225	FALSE	NA	NA
OR2A25	ENSG00000221933	0.0433	-0.00857142	0.134225	FALSE	NA	NA
OR2AG1	ENSG00000170803	0.06	0.0366453	0.134225	FALSE	NA	NA
OR2AG2	ENSG00000188124	0.06	-0.0192302	0.134225	FALSE	NA	NA
OR2B2	ENSG00000168131	0.0499	0.038378	0.134225	FALSE	NA	NA
OR2D2	ENSG00000166368	0.06	0.0241598	0.134225	FALSE	NA	NA
OR2H1	ENSG00000204688	0.0499	0.0113006	0.134225	FALSE	NA	NA
OR2H2	NA	0.0499	0.025004	0.134225	FALSE	NA	NA
OR4F3	ENSG00000230178	0.0759	-0.0181771	0.134225	FALSE	NA	NA
OR52B2	NA	0.06	0.0238831	0.134225	FALSE	NA	NA
OR52I2	ENSG00000226288	0.06	0.00123166	0.134225	FALSE	NA	NA
OR52W1	ENSG00000175485	0.06	0.0188094	0.134225	FALSE	NA	NA
OR6A2	ENSG00000184933	0.06	-0.0167092	0.134225	FALSE	NA	NA
OR7D4	ENSG00000174667	0.0585	0.0222426	0.134225	FALSE	NA	NA
OR7E24	NA	0.0585	0.0241653	0.134225	FALSE	NA	NA
OR8B8	ENSG00000197125	0.06	0.00305252	0.134225	FALSE	NA	NA
P2RY6	NA	0.06	0.00413358	0.134225	FALSE	NA	NA
PAK7	ENSG00000101349	0.0474	0.0543622	0.134225	FALSE	NA	NA
PAPPA	ENSG00000182752	0.0374	-0.0191917	0.134225	FALSE	NA	NA
PDE5A	ENSG00000138735	0.0574	0.000291105	0.134225	FALSE	[Sildenafil, Theophylline, Pentoxifylline, Tadalafil, Vardenafil, Dipyridamole, Avanafil, Udenafil]	8
PDE6B	ENSG00000133256	0.0574	-0.00493529	0.134225	FALSE	NA	NA
PDE6C	ENSG00000095464	0.105	-0.00374399	0.134225	FALSE	NA	NA
PDK4	ENSG00000004799	0.0433	0.00991452	0.134225	FALSE	NA	NA
PDYN	ENSG00000101327	0.0474	-0.0180034	0.134225	FALSE	NA	NA
PIK3R5	ENSG00000141506	0.0427	0.0484517	0.134225	FALSE	NA	NA
PLCE1	ENSG00000138193	0.105	-0.0189656	0.134225	FALSE	NA	NA
PLXNA4	ENSG00000221866	0.0433	-0.0199216	0.134225	FALSE	NA	NA
PTCD1	NA	0.0433	-0.00507848	0.134225	FALSE	NA	NA
PTGER1	ENSG00000160951	0.0585	0.0335063	0.134225	FALSE	[Bupivacaine, Carboprost Tromethamine, Alprostadil, Bimatoprost, Dinoprostone, Iloprost]	6
PTN	ENSG00000105894	0.0433	-0.00960944	0.134225	FALSE	NA	NA
PYGM	ENSG00000068976	0.06	0.00789162	0.134225	FALSE	NA	NA
QRFPR	ENSG00000186867	0.0574	0.0279281	0.134225	FALSE	NA	NA
RASGRP3	ENSG00000152689	0.1299	0.017357	0.134225	FALSE	NA	NA
RGS9	NA	0.0427	-0.00828633	0.134225	FALSE	NA	NA
RHOBTB1	ENSG00000072422	0.105	0.0568012	0.134225	FALSE	NA	NA
RPA4	ENSG00000204086	0.2879	0.0511149	0.134225	FALSE	NA	NA
RRH	ENSG00000180245	0.0574	0.0556094	0.134225	FALSE	NA	NA
RUNX3	ENSG00000020633	0.0544	-0.000553574	0.134225	FALSE	NA	NA
S1PR5	NA	0.0585	-0.00857463	0.134225	FALSE	[Fingolimod]	1
SCN2B	ENSG00000149575	0.06	0.0398121	0.134225	FALSE	[Zonisamide]	1
SCN4A	NA	0.0427	-0.000530833	0.134225	FALSE	[Diclofenac, Propofol, Zonisamide, Flecainide]	4
SERPINF2	ENSG00000167711	0.0427	0.0416682	0.134225	FALSE	[Ocriplasmin]	1
SFTPA1	NA	0.105	-0.0126155	0.134225	FALSE	NA	NA
SLC10A2	ENSG00000125255	0.1509	-0.00112223	0.134225	FALSE	[Cyclosporine, Acyclovir, Ursodeoxycholic acid]	3
SLC15A1	ENSG00000088386	0.1509	-0.0196955	0.134225	FALSE	[Ramipril, Oseltamivir, Cefmetazole, Ampicillin, Ceftazidime, Loracarbef, Cefalotin, Dicloxacillin, Fosinopril, Cefotaxime, Trandolapril, Cefdinir, Benazepril, Cephalexin, Valaciclovir, Enalapril, Cefixime, Chlorpropamide, Moexipril, Oxacillin, Lisinopril, Nateglinide, Perindopril, Cefaclor, Aminolevulinic acid, Quinapril, Methyldopa, Cyclacillin, Glyburide, Penicillin G, Amoxicillin, Fluvastatin…	46
SLC7A10	ENSG00000130876	0.0585	0.0568819	0.134225	FALSE	NA	NA
SLIT2	ENSG00000145147	0.0574	0.0117163	0.134225	FALSE	NA	NA
SMC1B	ENSG00000077935	0.043	0.00140808	0.134225	FALSE	NA	NA
SRGN	ENSG00000122862	0.105	-0.0199276	0.134225	FALSE	NA	NA
ST8SIA3	ENSG00000177511	0.1922	-0.00101633	0.134225	FALSE	NA	NA
SULT1E1	ENSG00000109193	0.0574	-0.0225271	0.134225	FALSE	[Acetaminophen, Cyclizine]	2
SYCE1	ENSG00000171772	0.105	0.01268	0.134225	FALSE	NA	NA
SYN1	ENSG00000008056	0.4561	0.00567583	0.134225	FALSE	NA	NA
TACR1	ENSG00000115353	0.3703	0.0481987	0.134225	FALSE	[Aprepitant, Ketamine, Vapreotide]	3
TLR1	NA	0.0574	-0.000426397	0.134225	FALSE	NA	NA
TNFSF12	ENSG00000239697	0.0427	0.00888552	0.134225	FALSE	NA	NA
TNFSF13B	ENSG00000102524	0.1509	0.00336255	0.134225	FALSE	[Belimumab]	1
TNNT3	ENSG00000130595	0.06	0.0396304	0.134225	FALSE	NA	NA
TPM2	ENSG00000198467	0.0374	0.0190938	0.134225	FALSE	NA	NA
TRPC5	ENSG00000072315	0.2879	0.00364279	0.134225	FALSE	NA	NA
UGT2A1	NA	0.0574	0.0137384	0.134225	FALSE	NA	NA
UGT2B4	NA	0.0574	0.00688084	0.134225	FALSE	[Morphine, Codeine, Flurbiprofen, Ibuprofen, Canagliflozin]	5
UGT2B7	ENSG00000171234	0.0574	0.00902232	0.134225	FALSE	[Lovastatin, Morphine, Valproic Acid, Codeine, Indomethacin, Epirubicin, Zidovudine, Carbamazepine, Diclofenac, Simvastatin, Losartan, Mycophenolate mofetil, Flurbiprofen, Etodolac, Naproxen, Oxazepam, Suprofen, Ezetimibe, Mycophenolic acid, Ibuprofen, Atorvastatin, Fluvastatin, Mitiglinide, Flunitrazepam, Tapentadol, Silodosin, Chenodeoxycholic acid, Pitavastatin]	28
UTS2R	NA	0.0427	0.000517951	0.134225	FALSE	NA	NA
ZAP70	ENSG00000115085	0.3703	0.0279569	0.134225	FALSE	NA	NA
ZBP1	ENSG00000124256	0.0474	-0.00119219	0.134225	FALSE	NA	NA
ZNF439	ENSG00000171291	0.0585	0.0547666	0.134225	FALSE	NA	NA
ZNF99	ENSG00000213973	0.0585	0.0300986	0.134225	FALSE	NA	NA
BLK	ENSG00000136573	0.0503	-0.00836656	0.134226	FALSE	NA	NA
ELMO1	ENSG00000155849	0.0433	-0.00188819	0.134226	FALSE	NA	NA
FGD2	ENSG00000146192	0.0499	0.0427247	0.134226	FALSE	NA	NA
CSF2RB	ENSG00000100368	0.043	-0.0151827	0.134227	FALSE	[Sargramostim]	1
PAX5	ENSG00000196092	0.0374	-0.00702829	0.134227	FALSE	NA	NA
MS4A2	ENSG00000149534	0.06	0.0240572	0.134232	FALSE	[Omalizumab]	1
PIK3CG	ENSG00000105851	0.0433	0.000627433	0.134236	FALSE	NA	NA
PIK3R6	ENSG00000174083	0.0427	-0.015143	0.134236	FALSE	NA	NA
DCC	ENSG00000187323	0.1922	0.0034757	0.134272	FALSE	NA	NA
RAPSN	ENSG00000165917	0.06	0.0503222	0.134272	FALSE	NA	NA
EPHA5	ENSG00000145242	0.0574	-0.0169926	0.134298	FALSE	NA	NA
PRKCG	ENSG00000126583	0.0585	0.00823509	0.134448	FALSE	NA	NA
CITED1	ENSG00000125931	0.4561	0.0471442	0.134452	FALSE	NA	NA
GATA4	ENSG00000136574	0.0503	-0.00595778	0.134902	FALSE	NA	NA
VTN	ENSG00000109072	0.0427	0.0183932	0.136964	FALSE	NA	NA
MMP1	ENSG00000196611	0.06	0.0202884	0.138991	FALSE	[Marimastat]	1
FGG	ENSG00000171557	0.0574	0.0227871	0.142522	FALSE	[Sucralfate]	1
PRKACG	ENSG00000165059	0.0374	0.0125345	0.142616	FALSE	NA	NA
CKM	ENSG00000104879	0.0585	0.0159849	0.143578	FALSE	[Creatine]	1
NLRP1	ENSG00000091592	0.0427	-0.00243874	0.144403	FALSE	NA	NA
CISH	ENSG00000114737	-0.1741	0.18705	0.145365	FALSE	NA	NA
CD22	ENSG00000012124	0.0585	0.0281712	0.147566	FALSE	NA	NA
DOK2	ENSG00000147443	0.0503	-0.0138012	0.148242	FALSE	NA	NA
AVPR2	ENSG00000126895	0.2879	0.027578	0.148295	FALSE	[Desmopressin, Vasopressin, Conivaptan, Terlipressin, Tolvaptan]	5
HDAC9	ENSG00000048052	0.0433	0.05172	0.148616	FALSE	[Valproic Acid]	1
GFAP	NA	0.0427	0.00228815	0.14882	FALSE	NA	NA
MATK	NA	0.0585	0.0227972	0.148976	FALSE	NA	NA
BRSK1	NA	0.0585	0.0259499	0.149857	FALSE	NA	NA
MMP13	ENSG00000137745	0.06	0.0161218	0.15065	FALSE	[Marimastat]	1
HES1	ENSG00000114315	-0.1741	1.8083	0.151458	FALSE	NA	NA
MYH2	ENSG00000125414	0.0427	-0.00116333	0.153373	FALSE	NA	NA
CLU	ENSG00000120885	0.0503	1.11375	0.163436	FALSE	NA	NA
SP100	ENSG00000067066	0.029	0.556171	0.169684	FALSE	NA	NA
PLAT	ENSG00000104368	0.0503	0.0186974	0.171193	FALSE	[Aminocaproic Acid, Ibuprofen, Iloprost]	3
PLA2G4B	ENSG00000243708	-0.0721	-0.11757	0.171751	FALSE	NA	NA
POU4F2	NA	0.0574	0.027695	0.172536	FALSE	NA	NA
APOB	ENSG00000084674	0.1299	-0.00123604	0.173742	FALSE	NA	NA
CYP1A2	ENSG00000140505	-0.0755	0.534129	0.178444	FALSE	[Insulin Regular, Insulin Lispro, Insulin Glargine, Insulin, porcine, Menadione, Fluvoxamine, Nicotine, Bortezomib, Phentermine, Betaxolol, Erythromycin, Caffeine, Ticlopidine, Pantoprazole, Citalopram, Nelfinavir, Nevirapine, Ziprasidone, Clotrimazole, Anagrelide, Carmustine, Ropinirole, Theophylline, Lidocaine, Conjugated Estrogens, Ropivacaine, Bupivacaine, Tenofovir, Valproic Acid, Zolmitript…	238
ACAP1	ENSG00000072818	0.0427	0.0153127	0.181427	FALSE	NA	NA
F2	ENSG00000180210	0.06	2.81148e-05	0.184183	FALSE	[Lepirudin, Bivalirudin, Antihemophilic Factor, Menadione, Argatroban, Proflavine, Suramin, Ximelagatran, Dabigatran etexilate]	9
NOS2	ENSG00000007171	0.0427	-0.00385688	0.188079	FALSE	[Doxorubicin, Miconazole, Dexamethasone, Triflusal]	4
HIF3A	ENSG00000124440	0.0585	0.0535816	0.192297	FALSE	NA	NA
FOSL1	ENSG00000175592	0.06	0.0914073	0.195164	FALSE	NA	NA
MIB1	ENSG00000101752	0.1922	0.494145	0.198699	FALSE	NA	NA
MAFA	NA	0.0503	-0.0194416	0.200111	FALSE	NA	NA
TGFB1	NA	0.0585	-0.00121021	0.200937	FALSE	[Hyaluronidase]	1
CACNA1D	ENSG00000157388	-0.1741	0.416552	0.201229	FALSE	[Isradipine, Amlodipine, Nimodipine, Nisoldipine, Cinnarizine, Nicardipine, Verapamil, Felodipine, Nitrendipine, Nifedipine, Nilvadipine]	11
CRISP3	ENSG00000096006	-0.3393	4.97846	0.201229	FALSE	NA	NA
PLA1A	ENSG00000144837	-0.1741	0.202108	0.201229	FALSE	NA	NA
IVL	ENSG00000163207	-0.1394	0.175986	0.203574	FALSE	NA	NA
LAMC1	ENSG00000135862	-0.1394	1.13144	0.203849	FALSE	NA	NA
CYP1A1	ENSG00000140465	-0.0755	1.52023	0.207015	FALSE	[Vitamin A, Pyridoxine, Cholecalciferol, Menadione, Fluvoxamine, Nicotine, Bortezomib, Caffeine, Sildenafil, Ticlopidine, Theophylline, Acetaminophen, Gefitinib, Nitroprusside, Omeprazole, Chlorzoxazone, Clozapine, Amlodipine, Progesterone, Streptozocin, Lansoprazole, Prazosin, Picrotoxin, Quinine, Dronabinol, Flutamide, Haloperidol, Albendazole, Oxaliplatin, Erlotinib, Toremifene, Methoxsalen, C…	84
GLI2	ENSG00000074047	0.0292	-0.00171853	0.209713	FALSE	NA	NA
ACTA1	ENSG00000143632	-0.1394	0.0796007	0.209873	FALSE	NA	NA
TFEC	ENSG00000105967	0.0433	-0.000275073	0.210054	FALSE	NA	NA
ETS2	ENSG00000157557	0.0365	0.322391	0.210388	FALSE	NA	NA
SPHK1	NA	0.0427	0.475227	0.213981	FALSE	NA	NA
SH3GL2	ENSG00000107295	0.0374	0.575763	0.216213	FALSE	NA	NA
UCP2	NA	0.06	0.0171155	0.217294	FALSE	NA	NA
MET	ENSG00000105976	0.0433	-0.107903	0.222118	FALSE	[Cabozantinib]	1
EGF	ENSG00000138798	0.0574	0.451549	0.224885	FALSE	[Sucralfate]	1
TBX2	ENSG00000121068	0.0427	0.600455	0.231879	FALSE	NA	NA
SLC45A3	ENSG00000158715	-0.1394	2.732	0.232383	FALSE	NA	NA
PLD2	ENSG00000129219	0.0427	0.546858	0.232865	FALSE	[Choline]	1
PTPRK	ENSG00000152894	-0.3393	0.90303	0.236047	FALSE	NA	NA
FOS	NA	-0.0962	0.729409	0.236289	FALSE	[Nadroparin]	1
GLRX	ENSG00000173221	0.0187	0.689147	0.242131	FALSE	NA	NA
ARHGDIB	NA	-0.0112	0.0889301	0.243499	FALSE	NA	NA
RAG2	NA	0.06	0.0143086	0.244636	FALSE	NA	NA
GSTA2	ENSG00000244067	-0.3393	0.190097	0.24534	FALSE	[Glutathione, Vitamin E, Clofibrate, Ethacrynic acid, Azathioprine, Busulfan]	6
HLA-DRB4	ENSG00000227357	NA	0.137445	0.254093	FALSE	NA	NA
PARD6G	ENSG00000178184	NA	0.373073	0.254093	FALSE	NA	NA
CCNA1	ENSG00000133101	0.1509	-0.00931554	0.256822	FALSE	NA	NA
HES6	ENSG00000144485	0.029	1.22993	0.260395	FALSE	NA	NA
ZBTB16	ENSG00000109906	0.06	1.1381	0.260985	FALSE	NA	NA
TGFB2	ENSG00000092969	-0.1394	-0.00458582	0.262274	FALSE	NA	NA
PTPRR	ENSG00000153233	-0.0112	0.0863416	0.265992	FALSE	NA	NA
NMI	ENSG00000123609	0.0292	0.0884425	0.266762	FALSE	NA	NA
SPRY4	ENSG00000187678	0.0187	1.38844	0.267479	FALSE	NA	NA
FLT4	ENSG00000037280	0.0187	0.179787	0.267485	FALSE	[Sorafenib, Sunitinib, Axitinib, Regorafenib]	4
COL2A1	ENSG00000139219	-0.0112	0.0694356	0.267595	FALSE	NA	NA
FN1	ENSG00000115414	0.029	3.87321	0.267595	FALSE	[Ocriplasmin]	1
FZD5	ENSG00000163251	0.029	0.397738	0.267597	FALSE	NA	NA
PLEKHG6	ENSG00000008323	-0.0112	0.300552	0.267597	FALSE	NA	NA
ABCA12	ENSG00000144452	0.029	1.41391	0.267598	FALSE	NA	NA
ADCY2	ENSG00000078295	0.0187	0.144425	0.267598	FALSE	NA	NA
AGAP2	ENSG00000135439	-0.0112	0.136614	0.267598	FALSE	NA	NA
B3GNT4	NA	-0.0112	0.112322	0.267598	FALSE	NA	NA
BIN1	ENSG00000136717	0.0292	1.42157	0.267598	FALSE	NA	NA
CDK5R2	ENSG00000171450	0.029	0.152957	0.267598	FALSE	NA	NA
CLDN14	ENSG00000159261	0.0365	0.0648717	0.267598	FALSE	NA	NA
CLDN8	ENSG00000156284	0.0365	0.443109	0.267598	FALSE	NA	NA
COL6A1	ENSG00000142156	0.0365	0.643864	0.267598	FALSE	NA	NA
COL6A2	ENSG00000142173	0.0365	1.08465	0.267598	FALSE	NA	NA
DGKD	ENSG00000077044	0.029	0.816487	0.267598	FALSE	NA	NA
DNAH5	ENSG00000039139	0.0187	0.487296	0.267598	FALSE	NA	NA
DNER	ENSG00000187957	0.029	0.0887058	0.267598	FALSE	NA	NA
DOCK10	ENSG00000135905	0.029	0.722743	0.267598	FALSE	NA	NA
EPHA4	ENSG00000116106	0.029	0.112078	0.267598	FALSE	NA	NA
EPS8	NA	-0.0112	0.433961	0.267598	FALSE	NA	NA
F12	ENSG00000131187	0.0187	0.827112	0.267598	FALSE	NA	NA
F2RL1	ENSG00000164251	0.0187	0.611726	0.267598	FALSE	NA	NA
FGF18	ENSG00000156427	0.0187	0.117145	0.267598	FALSE	NA	NA
GAD1	ENSG00000128683	0.029	0.257136	0.267598	FALSE	NA	NA
GALNT13	ENSG00000144278	0.0292	0.968377	0.267598	FALSE	NA	NA
GALNT6	ENSG00000139629	-0.0112	0.095402	0.267598	FALSE	NA	NA
GRIP1	ENSG00000155974	-0.0112	0.518214	0.267598	FALSE	NA	NA
HRH2	ENSG00000113749	0.0187	0.150281	0.267598	FALSE	[Betazole, Cimetidine, Nizatidine, Histamine Phosphate, Epinastine, Ranitidine, Famotidine, Methantheline, Doxepin, Asenapine, Roxatidine acetate]	11
IGF1	ENSG00000017427	-0.0112	0.520702	0.267598	FALSE	NA	NA
IL10RB	ENSG00000243646	0.0365	0.555498	0.267598	FALSE	NA	NA
INHA	ENSG00000123999	0.029	0.306607	0.267598	FALSE	NA	NA
INHBB	ENSG00000163083	0.0292	0.368866	0.267598	FALSE	NA	NA
ITGA4	ENSG00000115232	0.029	0.327203	0.267598	FALSE	[Natalizumab, Tinzaparin]	2
ITGA7	NA	-0.0112	0.126249	0.267598	FALSE	NA	NA
ITGB7	NA	-0.0112	0.119099	0.267598	FALSE	NA	NA
ITPR2	ENSG00000123104	-0.0112	0.390373	0.267598	FALSE	NA	NA
KCNC2	NA	-0.0112	0.0912123	0.267598	FALSE	NA	NA
KCNH3	NA	-0.0112	0.100155	0.267598	FALSE	NA	NA
KCNMB4	ENSG00000135643	-0.0112	0.145371	0.267598	FALSE	[Miconazole]	1
KLRG1	ENSG00000139187	-0.0112	0.150287	0.267598	FALSE	NA	NA
LIMS2	ENSG00000072163	0.0292	0.0958733	0.267598	FALSE	NA	NA
LOC284837	NA	0.0365	0.100287	0.267598	FALSE	NA	NA
MERTK	ENSG00000153208	0.0292	0.218126	0.267598	FALSE	NA	NA
MORN3	ENSG00000139714	-0.0112	0.306987	0.267598	FALSE	NA	NA
MUCL1	NA	-0.0112	0.80294	0.267598	FALSE	NA	NA
MYBPC1	ENSG00000196091	-0.0112	2.91285	0.267598	FALSE	NA	NA
NKD2	ENSG00000145506	0.0187	0.295204	0.267598	FALSE	NA	NA
PDE4D	NA	0.0187	0.346054	0.267598	FALSE	[Adenosine monophosphate, Dyphylline, Ketotifen, Iloprost, Roflumilast, Ibudilast]	6
PLK2	ENSG00000145632	0.0187	0.874393	0.267598	FALSE	NA	NA
POC1B-GALNT4	ENSG00000259075	-0.0112	0.301236	0.267598	FALSE	NA	NA
PRLR	ENSG00000113494	0.0187	0.100986	0.267598	FALSE	[Fluoxymesterone]	1
PTGER4	ENSG00000171522	0.0187	0.875593	0.267598	FALSE	[Dinoprostone, Misoprostol]	2
RAPGEF3	ENSG00000079337	-0.0112	0.285391	0.267598	FALSE	NA	NA
SPSB2	NA	-0.0112	0.528061	0.267598	FALSE	NA	NA
SQSTM1	ENSG00000161011	0.0187	1.24139	0.267598	FALSE	NA	NA
ST8SIA4	ENSG00000113532	0.0187	1.96934	0.267598	FALSE	NA	NA
STK11IP	ENSG00000144589	0.029	0.476623	0.267598	FALSE	NA	NA
SYCP3	ENSG00000139351	-0.0112	0.986462	0.267598	FALSE	NA	NA
SYNJ1	ENSG00000159082	0.0365	0.40798	0.267598	FALSE	NA	NA
TRIP12	ENSG00000153827	0.029	0.787015	0.267598	FALSE	NA	NA
UGT1A1	ENSG00000242366	0.029	0.886178	0.267598	FALSE	[Adenine, Lovastatin, Morphine, Acetaminophen, Indomethacin, Sorafenib, Erlotinib, Diclofenac, Simvastatin, Losartan, Mycophenolate mofetil, Naltrexone, Flurbiprofen, Irinotecan, Etoposide, Estradiol, Naproxen, Propofol, Suprofen, Ezetimibe, Mycophenolic acid, Rifampin, Ibuprofen, Atorvastatin, Fluvastatin, Testosterone Propionate, Flunitrazepam, Nilotinib, Ezogabine, Indacaterol, Eltrombopag, Pa…	34
UGT1A3	ENSG00000243135	0.029	0.0777233	0.267598	FALSE	[Lovastatin, Morphine, Valproic Acid, Cyproheptadine, Lamotrigine, Simvastatin, Losartan, Flurbiprofen, Etodolac, Candesartan, Ezetimibe, Irbesartan, Ibuprofen, Atorvastatin, Fluvastatin, Mitiglinide, Flunitrazepam, Ezogabine, Eltrombopag, Pitavastatin]	20
ARHGEF25	ENSG00000240771	-0.0112	0.698332	0.267603	FALSE	NA	NA
ITSN1	ENSG00000205726	0.0365	0.572463	0.267614	FALSE	NA	NA
ISL1	ENSG00000016082	0.0187	0.140042	0.26775	FALSE	NA	NA
BTG1	ENSG00000133639	-0.0112	1.46368	0.268158	FALSE	NA	NA
MEF2C	ENSG00000081189	0.0187	0.307684	0.268335	FALSE	NA	NA
CAPN1	ENSG00000014216	0.06	1.02413	0.268816	FALSE	NA	NA
IL18	ENSG00000150782	0.06	0.146115	0.269064	FALSE	NA	NA
LATS2	ENSG00000150457	0.1509	0.563622	0.270619	FALSE	NA	NA
DSCAM	ENSG00000171587	0.0365	-0.00569629	0.271503	FALSE	NA	NA
BCAP31	ENSG00000185825	0.2879	1.38536	0.272751	FALSE	NA	NA
ERCC5	ENSG00000134899	0.1509	0.782718	0.273732	FALSE	NA	NA
VAMP8	ENSG00000118640	0.3703	1.49925	0.273757	FALSE	NA	NA
FGB	ENSG00000171564	0.0574	0.155376	0.273765	FALSE	[Sucralfate]	1
IRF7	ENSG00000185507	0.06	1.66519	0.273821	FALSE	NA	NA
IFI35	ENSG00000068079	0.0427	0.345629	0.273899	FALSE	NA	NA
IFITM1	ENSG00000185885	0.06	0.592948	0.273899	FALSE	NA	NA
CHMP6	ENSG00000176108	0.0427	0.656639	0.274049	FALSE	NA	NA
L1CAM	ENSG00000198910	0.2879	0.253429	0.275658	FALSE	NA	NA
NPPA	ENSG00000175206	0.3897	0.00208363	0.278531	FALSE	NA	NA
GSN	ENSG00000148180	0.0374	0.787651	0.283268	FALSE	NA	NA
TSC2	ENSG00000103197	-0.2957	1.36209	0.283352	FALSE	NA	NA
GNRH1	ENSG00000147437	0.0503	0.148264	0.285024	FALSE	NA	NA
STX1A	ENSG00000106089	0.0433	0.307749	0.286236	FALSE	NA	NA
HBEGF	ENSG00000113070	0.0187	0.269891	0.287229	FALSE	NA	NA
NGFR	ENSG00000064300	0.0427	-0.000489677	0.287411	FALSE	NA	NA
TTR	ENSG00000118271	0.1922	-0.414531	0.287417	FALSE	NA	NA
KLF4	ENSG00000136826	0.0374	-0.886044	0.288842	FALSE	NA	NA
CDX2	ENSG00000165556	0.1509	0.0196462	0.293096	FALSE	NA	NA
IRF4	ENSG00000137265	0.0499	0.00115079	0.293368	FALSE	NA	NA
SIK1	ENSG00000142178	0.0365	0.771632	0.29464	FALSE	NA	NA
CA9	ENSG00000107159	0.0374	-0.00168817	0.296352	FALSE	[Benzthiazide, Hydroflumethiazide, Zonisamide, Hydrochlorothiazide]	4
IKBKG	ENSG00000073009	0.2879	0.782968	0.298141	FALSE	NA	NA
PTCRA	ENSG00000171611	-0.3393	0.132923	0.311175	FALSE	NA	NA
PRKCA	NA	0.0427	0.504534	0.311466	FALSE	[Ingenol Mebutate]	1
AQP5	NA	-0.0112	0.0802441	0.312586	FALSE	NA	NA
MAP3K14	ENSG00000006062	0.0427	0.768738	0.315523	FALSE	NA	NA
SDC4	ENSG00000124145	0.0474	0.585832	0.317949	FALSE	NA	NA
TGM2	ENSG00000198959	0.0474	0.321003	0.320089	FALSE	[L-Glutamine]	1
SGK1	ENSG00000118515	-0.3393	0.282572	0.324741	FALSE	NA	NA
AKT3	ENSG00000117020	-0.1394	0.468306	0.325961	FALSE	NA	NA
GATA3	ENSG00000107485	0.105	-0.0275158	0.330307	FALSE	NA	NA
JAG1	ENSG00000101384	0.0474	-1.35994	0.331229	FALSE	NA	NA
CDKN1A	ENSG00000124762	0.0499	1.46108	0.333404	FALSE	NA	NA
IKZF3	ENSG00000161405	0.0427	0.271305	0.335168	FALSE	NA	NA
S1PR2	ENSG00000267534	0.0585	0.36702	0.335389	FALSE	NA	NA
FURIN	ENSG00000140564	-0.0755	0.711543	0.338749	FALSE	NA	NA
PGM1	ENSG00000079739	-0.1394	1.12543	0.338749	FALSE	NA	NA
HNF1B	ENSG00000108753	0.0427	0.696944	0.339414	FALSE	NA	NA
HAND2	ENSG00000164107	0.0574	0.0683085	0.339902	FALSE	NA	NA
RBP2	ENSG00000114113	-0.1741	0.106875	0.339977	FALSE	NA	NA
SPRY2	ENSG00000136158	0.1509	0.140133	0.340785	FALSE	NA	NA
MKL1	ENSG00000196588	0.043	0.417124	0.340801	FALSE	NA	NA
ASPH	ENSG00000198363	0.0503	2.58551	0.340822	FALSE	NA	NA
FGFR3	ENSG00000068078	0.0574	0.146557	0.340825	FALSE	[Pazopanib, Ponatinib]	2
CD8A	ENSG00000153563	0.3703	0.405787	0.340826	FALSE	NA	NA
AADAT	ENSG00000109576	0.0574	1.26289	0.340827	FALSE	NA	NA
ABCB5	ENSG00000004846	0.0433	0.120097	0.340827	FALSE	NA	NA
ABCC3	ENSG00000108846	0.0427	0.116667	0.340827	FALSE	[Cyclosporine, Glutathione, Folic Acid, Clotrimazole, Conjugated Estrogens, Indomethacin, Omeprazole, Cisplatin, Vincristine, Fluorouracil, Methotrexate, Leucovorin, Verapamil, Lamivudine, Etoposide, Ezetimibe, Doxorubicin, Metyrapone, Glyburide, Probenecid, Rifampin, Nifedipine, Sulfinpyrazone, Phenobarbital, Gadoxetate]	25
ABCC4	ENSG00000125257	0.1509	0.968496	0.340827	FALSE	[Glutathione, Folic Acid, Oseltamivir, Sildenafil, Conjugated Estrogens, Tenofovir, Indomethacin, Thioguanine, Sorafenib, Celecoxib, Zidovudine, Fluorouracil, Methotrexate, Diclofenac, Leucovorin, Verapamil, Lamivudine, Flurbiprofen, Adefovir Dipivoxil, Nateglinide, Alprostadil, Meloxicam, Dinoprostone, Dipyridamole, Ketoprofen, Probenecid, Mercaptopurine, Ibuprofen, Atorvastatin, Rosuvastatin, S…	35
ABLIM2	ENSG00000163995	0.0574	0.0669114	0.340827	FALSE	NA	NA
ADAM2	ENSG00000104755	0.0503	2.92291	0.340827	FALSE	NA	NA
ADAM28	ENSG00000042980	0.0503	0.104611	0.340827	FALSE	NA	NA
ADAP1	ENSG00000105963	0.0433	1.48356	0.340827	FALSE	NA	NA
ADRA2A	ENSG00000150594	0.105	0.250123	0.340827	FALSE	[Bethanidine, Ziprasidone, Cabergoline, Ropinirole, Dihydroergotamine, Amitriptyline, Olanzapine, Clozapine, Norepinephrine, Mirtazapine, Phenylpropanolamine, Pramipexole, Dipivefrin, Brimonidine, Amoxapine, Clonidine, Lisuride, Guanabenz, Dexmedetomidine, Trazodone, Epinephrine, Phentolamine, Ergotamine, Tizanidine, Apomorphine, Risperidone, Epinastine, Tolazoline, Fenoldopam, Pseudoephedrine, B…	56
ADRA2B	ENSG00000222040	0.3703	0.111199	0.340827	FALSE	[Bethanidine, Ziprasidone, Cabergoline, Ropinirole, Etomidate, Olanzapine, Clozapine, Norepinephrine, Pramipexole, Brimonidine, Clonidine, Lisuride, Epinephrine, Ergotamine, Tizanidine, Apomorphine, Trimipramine, Risperidone, Fenoldopam, Phenoxybenzamine, Doxepin, Pergolide, Bromocriptine, Quetiapine, Aripiprazole, Paliperidone, Ephedra, Yohimbine, Methotrimeprazine, Methamphetamine, Rotigotine, …	34
AGPAT2	ENSG00000169692	0.0374	1.05735	0.340827	FALSE	NA	NA
AHR	ENSG00000106546	0.0433	0.99569	0.340827	FALSE	[Mexiletine, Nimodipine, Flutamide, Atorvastatin, Leflunomide, Ginseng]	6
AP1S2	ENSG00000182287	0.4368	0.674662	0.340827	FALSE	NA	NA
AQP1	ENSG00000240583	0.0433	0.348839	0.340827	FALSE	[Acetazolamide]	1
AQP7	ENSG00000165269	0.0374	0.146272	0.340827	FALSE	NA	NA
AREG	ENSG00000109321	0.0574	0.0678554	0.340827	FALSE	NA	NA
ARHGAP22	ENSG00000128805	0.105	0.30352	0.340827	FALSE	NA	NA
ARHGAP39	ENSG00000147799	0.0503	0.582411	0.340827	FALSE	NA	NA
ARHGAP44	ENSG00000006740	0.0427	0.930888	0.340827	FALSE	NA	NA
ARHGEF18	NA	0.0585	0.848545	0.340827	FALSE	NA	NA
ASB11	ENSG00000165192	0.4368	0.150613	0.340827	FALSE	NA	NA
ASIP	ENSG00000101440	0.0474	0.346571	0.340827	FALSE	NA	NA
ATP1B2	ENSG00000129244	0.0427	0.0834608	0.340827	FALSE	NA	NA
B9D2	NA	0.0585	0.650034	0.340827	FALSE	NA	NA
BCL3	ENSG00000069399	0.0585	0.339363	0.340827	FALSE	NA	NA
BIK	ENSG00000100290	0.043	0.512965	0.340827	FALSE	NA	NA
BLOC1S3	NA	0.0585	0.546553	0.340827	FALSE	NA	NA
BMP6	ENSG00000153162	0.0499	0.425593	0.340827	FALSE	NA	NA
BRF2	ENSG00000104221	0.0503	0.448605	0.340827	FALSE	NA	NA
CACNB1	ENSG00000067191	0.0427	0.605068	0.340827	FALSE	[Ibutilide, Amlodipine, Nimodipine, Verapamil]	4
CACNG8	ENSG00000142408	0.0585	0.128195	0.340827	FALSE	NA	NA
CALCB	NA	0.06	0.106098	0.340827	FALSE	NA	NA
CARD9	ENSG00000187796	0.0374	0.796748	0.340827	FALSE	NA	NA
CCKBR	ENSG00000110148	0.06	0.222761	0.340827	FALSE	[Pentagastrin]	1
CCL16	ENSG00000161573	0.0427	0.109476	0.340827	FALSE	NA	NA
CD274	ENSG00000120217	0.0374	1.12343	0.340827	FALSE	NA	NA
CDH4	ENSG00000179242	0.0474	0.0953366	0.340827	FALSE	NA	NA
CDH7	ENSG00000081138	0.1922	0.896574	0.340827	FALSE	NA	NA
CHD7	NA	0.0503	0.940669	0.340827	FALSE	NA	NA
CHRM1	NA	0.06	0.0917588	0.340827	FALSE	[Cevimeline, Succinylcholine, Trospium, Citalopram, Oxyphenonium, Benzatropine, Ziprasidone, Disopyramide, Amitriptyline, Ipratropium bromide, Olanzapine, Metixene, Buclizine, Clozapine, Doxylamine, Trihexyphenidyl, Oxyphencyclimine, Procyclidine, Ethopropazine, Carbachol, Promazine, Hyoscyamine, Cyproheptadine, Imipramine, Methylscopolamine, Darifenacin, Tridihexethyl, Triflupromazine, Anisotrop…	74
CHRNA2	ENSG00000120903	0.0503	1.56214	0.340827	FALSE	[Nicotine, Carbachol, Metocurine Iodide, Gallamine Triethiodide, Dextromethorphan, Cisatracurium Besylate, Mecamylamine, Galantamine, Procaine, Rocuronium, Atracurium, Biperiden, Doxacurium chloride, Tubocurarine, Mivacurium, Decamethonium, Metocurine, Pancuronium, Pipecuronium, Vecuronium]	20
CLDN3	ENSG00000165215	0.0433	1.18942	0.340827	FALSE	NA	NA
COL4A2	ENSG00000134871	0.1509	0.145877	0.340827	FALSE	NA	NA
COL9A2	ENSG00000049089	0.0541	0.700267	0.340827	FALSE	NA	NA
COL9A3	ENSG00000092758	0.0474	1.37855	0.340827	FALSE	NA	NA
CRTC1	NA	0.0585	0.385897	0.340827	FALSE	NA	NA
CTDP1	ENSG00000060069	0.1922	0.705705	0.340827	FALSE	NA	NA
CTNNA2	ENSG00000066032	0.3703	0.147951	0.340827	FALSE	NA	NA
CXCL13	ENSG00000156234	0.0574	0.832854	0.340827	FALSE	NA	NA
DAGLA	NA	0.06	0.40303	0.340827	FALSE	NA	NA
DAPK3	NA	0.0585	0.619314	0.340827	FALSE	NA	NA
DEFB132	ENSG00000186458	0.0474	0.877228	0.340827	FALSE	NA	NA
DFFB	ENSG00000169598	0.0759	0.553257	0.340827	FALSE	NA	NA
DGKQ	ENSG00000145214	0.0574	0.66464	0.340827	FALSE	NA	NA
DHX58	ENSG00000108771	0.0427	1.02907	0.340827	FALSE	NA	NA
DLG3	ENSG00000082458	0.4561	0.871773	0.340827	FALSE	NA	NA
DLG4	ENSG00000132535	0.0427	0.402759	0.340827	FALSE	NA	NA
DLL3	NA	0.0585	0.660634	0.340827	FALSE	NA	NA
DNAH8	ENSG00000124721	0.0499	0.0740956	0.340827	FALSE	NA	NA
DOCK8	ENSG00000107099	0.0374	0.269655	0.340827	FALSE	NA	NA
DOK6	NA	0.1922	0.263247	0.340827	FALSE	NA	NA
DPP4	ENSG00000197635	0.3518	0.198623	0.340827	FALSE	[Atorvastatin, Sitagliptin, Vildagliptin, Alogliptin, Saxagliptin, Liraglutide, Linagliptin]	7
DPYSL4	ENSG00000151640	0.105	0.378175	0.340827	FALSE	NA	NA
DUSP2	ENSG00000158050	0.3703	1.28187	0.340827	FALSE	NA	NA
DUSP4	ENSG00000120875	0.0503	2.63785	0.340827	FALSE	NA	NA
DUSP9	ENSG00000130829	0.2879	0.391993	0.340827	FALSE	NA	NA
EDEM2	ENSG00000088298	0.0474	1.04112	0.340827	FALSE	NA	NA
EFNA2	ENSG00000099617	0.0585	0.363509	0.340827	FALSE	NA	NA
EHBP1L1	ENSG00000173442	0.06	0.655286	0.340827	FALSE	NA	NA
EHD1	ENSG00000110047	0.06	0.601351	0.340827	FALSE	NA	NA
EHD3	ENSG00000013016	0.1299	0.567609	0.340827	FALSE	NA	NA
ELL	NA	0.0585	0.772512	0.340827	FALSE	NA	NA
EXOSC5	NA	0.0585	0.635428	0.340827	FALSE	NA	NA
FAM188B	ENSG00000106125	0.0433	0.981377	0.340827	FALSE	NA	NA
FAM204A	ENSG00000165669	0.105	0.648828	0.340827	FALSE	NA	NA
FANK1	ENSG00000203780	0.105	0.663007	0.340827	FALSE	NA	NA
FBXL15	ENSG00000107872	0.105	0.60938	0.340827	FALSE	NA	NA
FBXO2	ENSG00000116661	0.3897	1.34005	0.340827	FALSE	NA	NA
FBXO44	ENSG00000132879	0.3897	0.960013	0.340827	FALSE	NA	NA
FBXO6	ENSG00000116663	0.3897	0.799775	0.340827	FALSE	NA	NA
FBXW9	ENSG00000132004	0.0585	0.891436	0.340827	FALSE	NA	NA
FGF22	NA	0.0585	0.150085	0.340827	FALSE	NA	NA
FKBP6	ENSG00000077800	0.0433	0.13089	0.340827	FALSE	NA	NA
FRAT1	ENSG00000165879	0.105	0.404764	0.340827	FALSE	NA	NA
GABRA2	ENSG00000151834	0.0574	0.0719108	0.340827	FALSE	[Lorazepam, Ethchlorvynol, Temazepam, Butabarbital, Butalbital, Talbutal, Pentobarbital, Clobazam, Meprobamate, Eszopiclone, Alprazolam, Secobarbital, Zolpidem, Metharbital, Chlordiazepoxide, Adinazolam, Thiopental, Clorazepate, Midazolam, Flurazepam, Primidone, Halazepam, Diazepam, Oxazepam, Methylphenobarbital, Triazolam, Clonazepam, Phenobarbital, Zopiclone, Estazolam, Quinidine barbiturate, A…	44
GALNT14	ENSG00000158089	0.1299	0.514697	0.340827	FALSE	NA	NA
GALNT7	ENSG00000109586	0.0574	0.861921	0.340827	FALSE	NA	NA
GALNTL6	ENSG00000174473	0.0574	1.16865	0.340827	FALSE	NA	NA
GC	ENSG00000145321	0.0574	0.773033	0.340827	FALSE	[Alfacalcidol]	1
GFRA1	ENSG00000151892	0.105	0.100972	0.340827	FALSE	NA	NA
GHRHR	ENSG00000106128	0.0433	0.286421	0.340827	FALSE	[Sermorelin, Tesamorelin]	2
GNAL	ENSG00000141404	0.1922	0.395999	0.340827	FALSE	NA	NA
GPAT2	ENSG00000186281	0.3703	0.0691991	0.340827	FALSE	NA	NA
GPER	NA	0.0433	0.150201	0.340827	FALSE	NA	NA
GPR37	ENSG00000170775	0.0433	0.132844	0.340827	FALSE	NA	NA
GRIK4	ENSG00000149403	0.06	0.106307	0.340827	FALSE	NA	NA
GRIN1	ENSG00000176884	0.0374	0.575778	0.340827	FALSE	[Meperidine, Orphenadrine, Milnacipran]	3
GRIN2C	ENSG00000161509	0.0427	1.17282	0.340827	FALSE	[Meperidine]	1
GRPR	ENSG00000126010	0.4368	0.284921	0.340827	FALSE	NA	NA
GSPT2	ENSG00000189369	0.4561	0.822022	0.340827	FALSE	NA	NA
GSTO1	ENSG00000148834	0.105	0.975328	0.340827	FALSE	[Vitamin E]	1
GSTO2	ENSG00000065621	0.105	0.595672	0.340827	FALSE	NA	NA
HDAC10	ENSG00000100429	0.043	0.750542	0.340827	FALSE	NA	NA
HIST1H1C	ENSG00000187837	0.0499	3.2725	0.340827	FALSE	NA	NA
HIST1H2AC	ENSG00000180573	0.0499	2.01242	0.340827	FALSE	NA	NA
HIST1H2AD	ENSG00000196866	0.0499	1.30922	0.340827	FALSE	NA	NA
HIST1H2AJ	ENSG00000182611	0.0499	0.858805	0.340827	FALSE	NA	NA
HIST1H2BC	ENSG00000180596	0.0499	2.4766	0.340827	FALSE	NA	NA
HIST1H2BD	ENSG00000158373	0.0499	2.36947	0.340827	FALSE	NA	NA
HIST1H2BJ	ENSG00000124635	0.0499	2.21818	0.340827	FALSE	NA	NA
HIST1H2BK	ENSG00000197903	0.0499	2.04322	0.340827	FALSE	NA	NA
HIST1H2BL	ENSG00000185130	0.0499	1.03805	0.340827	FALSE	NA	NA
HIST1H2BN	ENSG00000233822	0.0499	1.41341	0.340827	FALSE	NA	NA
HIST1H2BO	ENSG00000196331	0.0499	1.95107	0.340827	FALSE	NA	NA
HLA-A	ENSG00000206503	0.0499	1.63538	0.340827	FALSE	NA	NA
HLA-DMA	ENSG00000204257	0.0499	0.529752	0.340827	FALSE	NA	NA
HLA-DMB	ENSG00000242574	0.0499	0.214084	0.340827	FALSE	NA	NA
HLA-E	ENSG00000204592	0.0499	0.780122	0.340827	FALSE	NA	NA
HLA-G	ENSG00000204632	0.0499	0.170495	0.340827	FALSE	NA	NA
HMHA1	NA	0.0585	0.536857	0.340827	FALSE	NA	NA
HTR7	ENSG00000148680	0.105	0.194353	0.340827	FALSE	[Eletriptan, Ziprasidone, Methysergide, Cabergoline, Olanzapine, Clozapine, Epinastine, Bromocriptine, Quetiapine, Aripiprazole, Iloperidone, Asenapine, Amisulpride, Lurasidone]	14
ICAM2	ENSG00000108622	0.0427	0.174135	0.340827	FALSE	NA	NA
ICAM4	ENSG00000105371	0.0585	0.215017	0.340827	FALSE	NA	NA
IL22RA1	ENSG00000142677	0.0544	0.0954322	0.340827	FALSE	NA	NA
INHBA	ENSG00000122641	0.0433	0.407546	0.340827	FALSE	NA	NA
JAM3	ENSG00000166086	0.06	0.2624	0.340827	FALSE	NA	NA
KCNAB2	ENSG00000069424	0.0759	1.10411	0.340827	FALSE	NA	NA
KCNAB3	ENSG00000170049	0.0427	0.107153	0.340827	FALSE	NA	NA
KCNJ14	NA	0.0585	0.102794	0.340827	FALSE	NA	NA
KCNMA1	ENSG00000156113	0.105	0.548759	0.340827	FALSE	[Enflurane, Bendroflumethiazide, Hydroflumethiazide, Hydrochlorothiazide, Cromoglicic acid, Miconazole, Diazoxide, Halothane]	8
KCNQ1	ENSG00000053918	0.06	0.341926	0.340827	FALSE	[Indapamide, Bepridil]	2
KCNQ4	ENSG00000117013	0.0541	0.526511	0.340827	FALSE	NA	NA
KCNV1	NA	0.0503	0.0952134	0.340827	FALSE	NA	NA
KIF13B	NA	0.0503	0.693034	0.340827	FALSE	NA	NA
KLC2	ENSG00000174996	0.06	0.892939	0.340827	FALSE	NA	NA
KLC3	ENSG00000104892	0.0585	0.956087	0.340827	FALSE	NA	NA
LAMC3	ENSG00000050555	0.0374	0.0816189	0.340827	FALSE	NA	NA
LCOR	ENSG00000196233	0.105	0.492585	0.340827	FALSE	NA	NA
LHB	NA	0.0585	0.161011	0.340827	FALSE	NA	NA
LIN37	ENSG00000267796	0.0585	0.470346	0.340827	FALSE	NA	NA
LOC100130987	NA	0.06	0.603767	0.340827	FALSE	NA	NA
LPAR6	ENSG00000139679	0.1509	0.0843048	0.340827	FALSE	NA	NA
LRRC27	ENSG00000148814	0.105	0.484794	0.340827	FALSE	NA	NA
LRRC6	ENSG00000129295	0.0503	0.928642	0.340827	FALSE	NA	NA
MAFF	ENSG00000185022	0.043	0.166076	0.340827	FALSE	NA	NA
MAFG	ENSG00000197063	0.0427	0.784429	0.340827	FALSE	NA	NA
MAFK	ENSG00000198517	0.0433	0.866904	0.340827	FALSE	NA	NA
MALT1	ENSG00000172175	0.1922	1.53643	0.340827	FALSE	NA	NA
MAOB	ENSG00000069535	0.4368	0.0994177	0.340827	FALSE	[Nicotine, Phentermine, Linezolid, Furazolidone, Tranylcypromine, Phenelzine, Zonisamide, Amantadine, Dopamine, Selegiline, Sertraline, Isocarboxazid, Ephedra, Rasagiline, Methamphetamine, Pargyline, Nandrolone decanoate]	17
MC2R	ENSG00000185231	0.1922	0.291974	0.340827	FALSE	[Cosyntropin, Corticotropin]	2
MDK	ENSG00000110492	0.06	3.72395	0.340827	FALSE	NA	NA
MECP2	ENSG00000169057	0.2879	0.849367	0.340827	FALSE	NA	NA
MED30	ENSG00000164758	0.0503	0.708508	0.340827	FALSE	NA	NA
MEF2B	NA	0.0585	0.122599	0.340827	FALSE	NA	NA
MTNR1A	NA	0.0574	0.173885	0.340827	FALSE	[Ramelteon, Melatonin]	2
MYH14	NA	0.0585	0.942042	0.340827	FALSE	NA	NA
MYO9B	NA	0.0585	0.872619	0.340827	FALSE	NA	NA
NDUFC2-KCTD14	ENSG00000259112	0.06	0.540194	0.340827	FALSE	NA	NA
NEFL	ENSG00000104725	0.0503	0.372186	0.340827	FALSE	NA	NA
NEURL	NA	0.105	0.243214	0.340827	FALSE	NA	NA
NFKB2	ENSG00000077150	0.105	0.711517	0.340827	FALSE	[Glucosamine]	1
NOX1	ENSG00000007952	0.2879	0.101716	0.340827	FALSE	NA	NA
NPB	ENSG00000183979	0.0427	0.609101	0.340827	FALSE	NA	NA
NPHS1	NA	0.0585	0.0722203	0.340827	FALSE	NA	NA
NR6A1	ENSG00000148200	0.0374	0.174684	0.340827	FALSE	NA	NA
NTSR2	ENSG00000169006	0.1299	0.074033	0.340827	FALSE	[Levocabastine]	1
NUDT3	ENSG00000272325	0.0499	0.994613	0.340827	FALSE	NA	NA
OFD1	ENSG00000046651	0.4368	0.466069	0.340827	FALSE	NA	NA
OPN1SW	ENSG00000128617	0.0433	0.361316	0.340827	FALSE	NA	NA
OPTN	ENSG00000123240	0.105	0.922077	0.340827	FALSE	NA	NA
OR2B6	ENSG00000124657	0.0499	0.835056	0.340827	FALSE	NA	NA
OR51B5	ENSG00000242180	0.06	0.0645779	0.340827	FALSE	NA	NA
OR51E1	ENSG00000180785	0.06	0.164827	0.340827	FALSE	NA	NA
OR51E2	ENSG00000167332	0.06	0.397191	0.340827	FALSE	NA	NA
OR7D2	NA	0.0585	0.107275	0.340827	FALSE	NA	NA
ORAI2	ENSG00000160991	0.0433	0.777519	0.340827	FALSE	NA	NA
P2RY11	ENSG00000244165	0.0585	0.792651	0.340827	FALSE	NA	NA
PACS1	ENSG00000175115	0.06	0.832203	0.340827	FALSE	NA	NA
PAQR5	ENSG00000137819	0.3758	0.440129	0.340827	FALSE	NA	NA
PDE2A	ENSG00000186642	0.06	0.110786	0.340827	FALSE	[Tofisopam]	1
PDGFD	ENSG00000170962	0.06	0.0696789	0.340827	FALSE	NA	NA
PFKFB1	ENSG00000158571	0.4561	0.235613	0.340827	FALSE	NA	NA
PHKA2	ENSG00000044446	0.4368	0.765069	0.340827	FALSE	NA	NA
PJA1	ENSG00000181191	0.4561	0.736038	0.340827	FALSE	NA	NA
PLA2G2A	ENSG00000188257	0.0544	1.43827	0.340827	FALSE	[Indomethacin, Diclofenac, Ginkgo biloba, Suramin]	4
PLTP	ENSG00000100979	0.0474	0.308054	0.340827	FALSE	NA	NA
PREX1	ENSG00000124126	0.0474	0.0883956	0.340827	FALSE	NA	NA
PRKG1	ENSG00000185532	0.105	0.176711	0.340827	FALSE	NA	NA
PRSS2	ENSG00000262739	0.0433	0.239742	0.340827	FALSE	NA	NA
PRSS3	ENSG00000010438	0.0374	0.1546	0.340827	FALSE	NA	NA
PSMB9	ENSG00000240065	0.0499	0.289971	0.340827	FALSE	NA	NA
PTGS1	ENSG00000095303	0.0374	0.0792778	0.340827	FALSE	[Desmopressin, gamma-Homolinolenic acid, Icosapent, Bortezomib, Torasemide, Eletriptan, Mesalazine, Dapsone, Valproic Acid, Acetaminophen, Hydromorphone, Indomethacin, Minoxidil, Eszopiclone, Rosiglitazone, Zolpidem, Nabumetone, Ketorolac, Tenoxicam, Dronabinol, Montelukast, Tolmetin, Nortriptyline, Zafirlukast, Piroxicam, Fenoprofen, Voriconazole, Diclofenac, Sulindac, Imatinib, Chlorpropamide, …	78
PTK6	ENSG00000101213	0.0474	0.914548	0.340827	FALSE	NA	NA
PVRL2	ENSG00000130202	0.0585	0.671177	0.340827	FALSE	NA	NA
PYY	NA	0.0427	0.0704167	0.340827	FALSE	NA	NA
QRFP	ENSG00000188710	0.0374	0.382129	0.340827	FALSE	NA	NA
RAP1GAP	ENSG00000076864	0.0544	0.534369	0.340827	FALSE	NA	NA
RECK	ENSG00000122707	0.0374	0.163865	0.340827	FALSE	NA	NA
RELB	ENSG00000104856	0.0585	0.514794	0.340827	FALSE	NA	NA
RGS19	ENSG00000171700	0.0474	0.832851	0.340827	FALSE	NA	NA
RGS9BP	NA	0.0585	0.203195	0.340827	FALSE	NA	NA
RPL31	ENSG00000071082	0.3703	1.8618	0.340827	FALSE	NA	NA
RRAGB	ENSG00000083750	0.4561	0.76419	0.340827	FALSE	NA	NA
SAT1	ENSG00000130066	0.4368	1.45536	0.340827	FALSE	[Spermine]	1
SCT	ENSG00000070031	0.06	0.150918	0.340827	FALSE	NA	NA
SEC24D	ENSG00000150961	0.0574	0.794004	0.340827	FALSE	NA	NA
SEMG1	ENSG00000124233	0.0474	0.296736	0.340827	FALSE	NA	NA
SH3KBP1	ENSG00000147010	0.4368	0.574065	0.340827	FALSE	NA	NA
SHB	ENSG00000107338	0.0374	0.382237	0.340827	FALSE	NA	NA
SHC3	ENSG00000148082	0.0374	0.109674	0.340827	FALSE	NA	NA
SIPA1	ENSG00000213445	0.06	0.442037	0.340827	FALSE	NA	NA
SIPA1L3	ENSG00000105738	0.0585	0.705368	0.340827	FALSE	NA	NA
SIRT2	ENSG00000068903	0.0585	0.917912	0.340827	FALSE	NA	NA
SIRT7	ENSG00000187531	0.0427	0.910136	0.340827	FALSE	NA	NA
SLA2	ENSG00000101082	0.0474	0.204192	0.340827	FALSE	NA	NA
SLC15A3	ENSG00000110446	0.06	0.0780066	0.340827	FALSE	NA	NA
SLC16A3	ENSG00000141526	0.0427	1.363	0.340827	FALSE	[Pyruvic acid, Gamma Hydroxybutyric Acid]	2
SLC16A8	ENSG00000100156	0.043	0.15528	0.340827	FALSE	NA	NA
SNAPC4	ENSG00000165684	0.0374	0.667255	0.340827	FALSE	NA	NA
SOCS6	ENSG00000170677	0.1922	0.443833	0.340827	FALSE	NA	NA
SORBS3	ENSG00000120896	0.0503	0.488272	0.340827	FALSE	NA	NA
SPSB1	ENSG00000171621	0.0759	1.64836	0.340827	FALSE	NA	NA
SPTBN4	NA	0.0585	0.126054	0.340827	FALSE	NA	NA
SSR4	ENSG00000180879	0.2879	1.4661	0.340827	FALSE	NA	NA
SSTR2	NA	0.0427	0.12764	0.340827	FALSE	[Octreotide, Vapreotide]	2
ST6GALNAC2	ENSG00000070731	0.0427	0.0854714	0.340827	FALSE	NA	NA
ST6GALNAC4	ENSG00000136840	0.0374	2.21222	0.340827	FALSE	NA	NA
STAG3	ENSG00000066923	0.0433	0.176925	0.340827	FALSE	NA	NA
STRN	ENSG00000115808	0.1299	0.351802	0.340827	FALSE	NA	NA
STX16-NPEPL1	ENSG00000254995	0.0474	0.564638	0.340827	FALSE	NA	NA
SULT2B1	NA	0.0585	1.52883	0.340827	FALSE	NA	NA
SYCP2	ENSG00000196074	0.0474	0.0638257	0.340827	FALSE	NA	NA
SYT5	ENSG00000129990	0.0585	0.201533	0.340827	FALSE	NA	NA
TAB3	ENSG00000157625	0.4368	0.531396	0.340827	FALSE	NA	NA
TACR2	ENSG00000075073	0.105	0.323743	0.340827	FALSE	NA	NA
TCAP	ENSG00000173991	0.0427	0.493324	0.340827	FALSE	NA	NA
TCIRG1	ENSG00000110719	0.06	0.58592	0.340827	FALSE	NA	NA
TDRD7	ENSG00000196116	0.0374	0.382222	0.340827	FALSE	NA	NA
TEX15	NA	0.0503	0.488599	0.340827	FALSE	NA	NA
TLE4	ENSG00000106829	0.0374	0.0879025	0.340827	FALSE	NA	NA
TLR6	ENSG00000174130	0.0574	0.125669	0.340827	FALSE	NA	NA
TMEM127	ENSG00000135956	0.3703	0.614852	0.340827	FALSE	NA	NA
TMSB4X	ENSG00000205542	0.4368	2.05588	0.340827	FALSE	NA	NA
TNFRSF14	ENSG00000157873	0.0759	0.149107	0.340827	FALSE	NA	NA
TNFRSF25	ENSG00000215788	0.0759	0.744512	0.340827	FALSE	NA	NA
TNFSF9	NA	0.0585	0.208606	0.340827	FALSE	NA	NA
TNIP2	ENSG00000168884	0.0574	0.878843	0.340827	FALSE	NA	NA
TNNI3	NA	0.0585	0.227262	0.340827	FALSE	NA	NA
TNNT1	NA	0.0585	0.13373	0.340827	FALSE	NA	NA
TRIM63	ENSG00000158022	0.0544	0.104296	0.340827	FALSE	NA	NA
TRIP10	ENSG00000125733	0.0585	0.597463	0.340827	FALSE	NA	NA
TSPAN16	ENSG00000130167	0.0585	0.0791609	0.340827	FALSE	NA	NA
TUBA3C	ENSG00000198033	0.1509	0.213481	0.340827	FALSE	NA	NA
UGT2B28	ENSG00000135226	0.0574	0.114045	0.340827	FALSE	NA	NA
UPP1	ENSG00000183696	0.0433	0.520407	0.340827	FALSE	[Fluorouracil]	1
VEGFB	NA	0.06	1.82296	0.340827	FALSE	NA	NA
VPS37D	ENSG00000176428	0.0433	0.85771	0.340827	FALSE	NA	NA
WNT3	NA	0.0427	0.0874523	0.340827	FALSE	NA	NA
YBX2	ENSG00000006047	0.0427	0.0899299	0.340827	FALSE	NA	NA
ZFYVE28	ENSG00000159733	0.0574	0.668612	0.340827	FALSE	NA	NA
ZNF114	ENSG00000178150	0.0585	0.10879	0.340827	FALSE	NA	NA
ZNF133	ENSG00000125846	0.0474	0.585668	0.340827	FALSE	NA	NA
ZNF169	ENSG00000175787	0.0374	0.385409	0.340827	FALSE	NA	NA
ZNF2	ENSG00000163067	0.3703	0.277588	0.340827	FALSE	NA	NA
ZNF222	NA	0.0585	0.0833866	0.340827	FALSE	NA	NA
ZNF514	ENSG00000144026	0.3703	0.474695	0.340827	FALSE	NA	NA
ZNF556	ENSG00000172000	0.0585	0.457245	0.340827	FALSE	NA	NA
ZNF655	ENSG00000197343	0.0433	0.142084	0.340827	FALSE	NA	NA
ARHGEF9	ENSG00000131089	0.4561	0.828526	0.340828	FALSE	NA	NA
CAMK2D	ENSG00000145349	0.0574	1.09538	0.340828	FALSE	NA	NA
DNMBP	ENSG00000107554	0.105	0.328877	0.340828	FALSE	NA	NA
FGD3	ENSG00000127084	0.0374	0.142181	0.340828	FALSE	NA	NA
PLEKHG5	ENSG00000171680	0.0759	0.691838	0.340828	FALSE	NA	NA
MAP3K6	ENSG00000142733	0.0544	0.713409	0.340829	FALSE	NA	NA
TAX1BP3	ENSG00000213977	0.0427	1.01952	0.34083	FALSE	NA	NA
FOXH1	ENSG00000160973	0.0503	0.537853	0.340832	FALSE	NA	NA
FGD1	ENSG00000102302	0.4561	0.394709	0.340833	FALSE	NA	NA
CRY2	ENSG00000121671	0.06	0.383108	0.340835	FALSE	NA	NA
LPAR1	ENSG00000198121	0.0374	0.140868	0.340835	FALSE	NA	NA
HPSE	ENSG00000173083	0.0574	0.26209	0.340844	FALSE	[Heparin, Dalteparin]	2
UCHL1	ENSG00000154277	0.0574	0.259399	0.340857	FALSE	NA	NA
ARHGAP6	ENSG00000047648	0.4368	1.15781	0.340865	FALSE	NA	NA
CHRNB1	ENSG00000170175	0.0427	0.219783	0.340878	FALSE	[Galantamine]	1
PSENEN	NA	0.0585	0.864519	0.340895	FALSE	NA	NA
PRR5	ENSG00000186654	0.043	0.678874	0.340939	FALSE	NA	NA
NRG3	ENSG00000185737	0.105	0.23476	0.34118	FALSE	NA	NA
HIST1H1E	ENSG00000168298	0.0499	1.72917	0.341189	FALSE	NA	NA
EGLN2	ENSG00000269858	0.0585	1.34406	0.341269	FALSE	NA	NA
MAP3K10	ENSG00000130758	0.0585	0.692515	0.341601	FALSE	NA	NA
NTF4	NA	0.0585	0.132608	0.341609	FALSE	NA	NA
KRT19	ENSG00000171345	0.0427	1.20848	0.342225	FALSE	NA	NA
GATA1	ENSG00000102145	0.4561	0.0569012	0.34315	FALSE	NA	NA
GNAI1	ENSG00000127955	0.0433	2.95237	0.344365	FALSE	NA	NA
NFATC2	ENSG00000101096	0.0474	0.0351085	0.344682	FALSE	NA	NA
BMX	ENSG00000102010	0.4368	0.0977856	0.344923	FALSE	NA	NA
MAPK11	ENSG00000185386	0.043	0.847519	0.347872	FALSE	[Regorafenib]	1
ERN1	NA	0.0427	0.512482	0.348428	FALSE	NA	NA
FHL2	ENSG00000115641	0.0292	-0.0413191	0.3531	FALSE	NA	NA
G6PC	NA	0.0427	0.0417922	0.35698	FALSE	NA	NA
TAF1	ENSG00000147133	0.4561	0.683166	0.357206	FALSE	NA	NA
F2RL3	NA	0.0585	0.101163	0.358942	FALSE	NA	NA
SMYD2	ENSG00000143499	-0.1394	0.548404	0.361207	FALSE	NA	NA
MAK	ENSG00000111837	0.0499	0.611745	0.370878	FALSE	NA	NA
TRPV6	ENSG00000165125	0.0433	1.42538	0.372014	FALSE	NA	NA
PIP5K1B	ENSG00000107242	0.0374	0.0924771	0.37257	FALSE	NA	NA
PTPRJ	ENSG00000149177	0.06	1.20218	0.372834	FALSE	NA	NA
IRS2	ENSG00000185950	0.1509	0.528137	0.37286	FALSE	NA	NA
LAT2	ENSG00000086730	0.0433	0.205759	0.372864	FALSE	NA	NA
MCF2L	ENSG00000126217	0.1509	0.612287	0.372885	FALSE	NA	NA
IRAK1	ENSG00000184216	0.2879	1.32437	0.372911	FALSE	NA	NA
EFNB1	ENSG00000090776	0.4561	0.788907	0.372932	FALSE	NA	NA
RIN1	NA	0.06	0.0767069	0.372991	FALSE	NA	NA
SH2B2	ENSG00000160999	0.0433	0.611459	0.373142	FALSE	NA	NA
WAS	ENSG00000015285	0.4561	0.291134	0.373532	FALSE	NA	NA
BRSK2	ENSG00000174672	0.06	0.685343	0.37377	FALSE	NA	NA
MARK4	ENSG00000007047	0.0585	0.534124	0.37377	FALSE	NA	NA
LSP1	ENSG00000130592	0.06	0.166003	0.375444	FALSE	NA	NA
TAGLN	NA	0.06	0.259287	0.376804	FALSE	NA	NA
HEY1	NA	0.0503	0.472769	0.379884	FALSE	NA	NA
RUNX1	ENSG00000159216	0.0365	0.157728	0.382464	FALSE	NA	NA
MUC2	ENSG00000198788	0.06	0.0952314	0.383286	FALSE	[Pranlukast]	1
GCK	ENSG00000106633	0.0433	0.0010426	0.383816	FALSE	NA	NA
FBXW7	NA	0.0574	0.511847	0.384	FALSE	NA	NA
FCER2	NA	0.0585	-0.0176087	0.385303	FALSE	NA	NA
DLX6	ENSG00000006377	0.0433	-0.00724315	0.385897	FALSE	NA	NA
HRK	NA	-0.0112	0.381622	0.387044	FALSE	NA	NA
PTPRM	ENSG00000173482	0.1922	1.70656	0.388238	FALSE	NA	NA
PLCB3	ENSG00000149782	0.06	0.503117	0.390508	FALSE	NA	NA
AQP3	ENSG00000165272	0.0374	0.15476	0.391439	FALSE	NA	NA
PRKCQ	ENSG00000065675	0.105	0.190415	0.39189	FALSE	NA	NA
CNKSR1	ENSG00000142675	0.0544	0.474779	0.392834	FALSE	NA	NA
F10	ENSG00000126218	0.1509	0.123225	0.396786	FALSE	[Antihemophilic Factor, Coagulation Factor IX, Menadione, Fondaparinux sodium, Heparin, Enoxaparin, Rivaroxaban, Apixaban]	8
BCR	ENSG00000186716	0.043	0.674665	0.40153	FALSE	NA	NA
LIPE	ENSG00000079435	0.0585	0.0711642	0.407696	FALSE	NA	NA
NFATC1	ENSG00000131196	0.1922	0.342563	0.409083	FALSE	NA	NA
IRF1	ENSG00000125347	0.0187	0.174804	0.409247	FALSE	NA	NA
FOSB	NA	0.0585	0.164951	0.416935	FALSE	NA	NA
KRT14	ENSG00000186847	0.0427	0.110127	0.417665	FALSE	NA	NA
SESN1	ENSG00000080546	-0.3393	-1.93065	0.41922	FALSE	NA	NA
SERPINI1	ENSG00000163536	-0.1741	1.08986	0.420045	FALSE	NA	NA
SMAD9	ENSG00000120693	0.1509	0.747071	0.422982	FALSE	NA	NA
FKBP5	ENSG00000096060	0.0499	1.20892	0.4289	FALSE	NA	NA
MAPK12	ENSG00000188130	0.043	0.814001	0.43009	FALSE	NA	NA
PTHLH	ENSG00000087494	-0.0112	0.135538	0.432522	FALSE	NA	NA
MLXIPL	ENSG00000009950	0.0433	0.124323	0.436296	FALSE	NA	NA
RPS6KA3	ENSG00000177189	0.4368	1.79565	0.437829	FALSE	NA	NA
CYP2E1	ENSG00000130649	0.105	1.09683	0.441637	FALSE	[Aldesleukin, Enfuvirtide, S-Adenosylmethionine, Folic Acid, Menadione, Fluvoxamine, Nicotine, Caffeine, Sildenafil, Ticlopidine, Citalopram, Enflurane, Dapsone, Diethylstilbestrol, Clotrimazole, Sulfanilamide, Theophylline, Acetaminophen, Amitriptyline, Trimethadione, Chlorzoxazone, Sulfadiazine, Clozapine, Meprobamate, Mexiletine, Streptozocin, Imipramine, Quinine, Chlorpromazine, Cimetidine, R…	116
MGP	ENSG00000111341	-0.0112	0.0850138	0.44781	FALSE	NA	NA
EGR1	ENSG00000120738	0.0187	0.127898	0.449128	FALSE	NA	NA
PROCR	ENSG00000101000	0.0474	0.450496	0.459579	FALSE	NA	NA
KCNJ11	NA	0.06	0.364679	0.472139	FALSE	[Glimepiride, Ibutilide, Verapamil, Levosimendan, Glyburide, Diazoxide, Thiamylal]	7
SEC14L2	ENSG00000100003	0.043	0.233904	0.472933	FALSE	NA	NA
HPGD	ENSG00000164120	0.0574	1.39877	0.4749	FALSE	NA	NA
CHRNE	ENSG00000108556	0.0427	0.0734481	0.476561	FALSE	[Galantamine]	1
IL1R1	ENSG00000115594	0.3703	0.79882	0.478084	FALSE	[Anakinra]	1
RNF128	ENSG00000133135	0.2879	0.12556	0.47836	FALSE	NA	NA
THBD	ENSG00000178726	0.0474	0.111182	0.47874	FALSE	[Ibuprofen]	1
ANKRD1	ENSG00000148677	0.105	0.142963	0.479378	FALSE	NA	NA
LAMA3	ENSG00000053747	0.1922	3.17059	0.480058	FALSE	NA	NA
CD40LG	ENSG00000102245	0.2879	0.194935	0.481654	FALSE	NA	NA
STEAP3	ENSG00000115107	0.0292	-0.746765	0.502523	FALSE	NA	NA
SLC2A3	ENSG00000059804	-0.0112	0.116974	0.503221	FALSE	NA	NA
ITGB2	ENSG00000160255	0.0365	0.0728779	0.503222	FALSE	[Simvastatin]	1
PPARGC1A	ENSG00000109819	0.0574	0.110896	0.504159	FALSE	NA	NA
ANGPTL4	NA	0.0585	0.0828885	0.512154	FALSE	NA	NA
SFTPD	ENSG00000133661	0.105	-0.122778	0.513518	FALSE	NA	NA
PDE9A	ENSG00000160191	0.0365	0.82438	0.514615	FALSE	NA	NA
FOSL2	ENSG00000075426	0.1299	0.542926	0.521218	FALSE	NA	NA
JUNB	NA	0.0585	1.10531	0.524925	FALSE	NA	NA
CA1	NA	0.0503	0.21763	0.526251	FALSE	[Methyclothiazide, Ethoxzolamide, Amlodipine, Methocarbamol, Bendroflumethiazide, Benzthiazide, Cyclothiazide, Methazolamide, Hydroflumethiazide, Acetazolamide, Dorzolamide, Chlorothiazide, Zonisamide, Hydrochlorothiazide, Trichlormethiazide, Ethinamate, Diazoxide, Dichlorphenamide, Brinzolamide, Quinethazone]	20
APOA1	ENSG00000118137	0.06	0.198397	0.528256	FALSE	NA	NA
IL18R1	ENSG00000115604	0.3703	0.203146	0.529718	FALSE	NA	NA
MAP2	ENSG00000078018	0.029	3.21488	0.530424	FALSE	[Estramustine]	1
KLK2	NA	0.0585	4.43541	0.533077	FALSE	NA	NA
IGFBP1	ENSG00000146678	0.0433	0.122238	0.546508	FALSE	NA	NA
PRDM1	ENSG00000057657	-0.3393	-0.0006349	0.548507	FALSE	NA	NA
HES5	ENSG00000197921	0.0759	0.0867537	0.552751	FALSE	NA	NA
SOCS3	NA	0.0427	0.100339	0.556744	FALSE	NA	NA
[truncated: 6,906 more rows]
