# Supplementary material for: Integrative molecular network analysis identifies emergent enzalutamide resistance mechanisms in prostate cancer
Source: Oncotarget. 2017 Nov 20;8(67):111084–95. doi: 10.18632/oncotarget.22560 (PMC5762307; doi:10.18632/oncotarget.22560)
Supplement: Supplementary file 7 [file oncotarget-08-111084-s007.xlsx]

## Sheet: Supplementary Table 6
Supplementary Table 6. Raw and normalized siRNA scores for all genes tested
Plate	Well plate layout type (layout 1 or 2)
Well	Alphanumeric label of the well
GeneSymbol	siRNA gene symbol
GENEID	GENEID
CellRep	CellRep
MTS	CTG
CellLine	CellLine
Barcode	Unique ID for the plate
Column	Well plate column number
Row	Well plate row number
MTSLoessFitted	The value of the loess fitted model
MTSLoessNorm	The MTS values normalized by the loess model
MTSNorm	The MTS values normalized by the negative controls in their plate
MTSLoessNormNegCtrl	The MTSLoessNorm values normalized to the negative controls in their plate
Plate	Well	GeneSymbol	GENEID	CellRep	MTS	CellLine	Barcode	Column	Row	MTSLoessFitted	MTSLoessNorm	MTSNorm	MTSLoessNormNegCtrl
1	B02	ABCB1	5243	MR49FRep1	0.885	MR49F	MR49FRep1_1	2	2	0.8637	1.0247	0.7545	0.8881
1	B03	ABCG2	9429	MR49FRep1	0.987	MR49F	MR49FRep1_1	3	2	1.063	0.9285	0.8414	0.8047
1	B04	Gene10	Gene10	MR49FRep1	1.247	MR49F	MR49FRep1_1	4	2	1.0483	1.1896	1.0631	1.031
1	B05	ADA	100	MR49FRep1	0.93	MR49F	MR49FRep1_1	5	2	0.9051	1.0275	0.7928	0.8905
1	B06	ADIPOQ	9370	MR49FRep1	0.587	MR49F	MR49FRep1_1	6	2	0.7403	0.793	0.5004	0.6872
1	B07	ADM	133	MR49FRep1	0.757	MR49F	MR49FRep1_1	7	2	0.702	1.0784	0.6454	0.9346
1	B08	AEBP1	165	MR49FRep1	0.805	MR49F	MR49FRep1_1	8	2	0.7574	1.0629	0.6863	0.9212
1	B09	AGT	183	MR49FRep1	0.753	MR49F	MR49FRep1_1	9	2	0.8804	0.8553	0.6419	0.7412
1	B10	AICDA	57379	MR49FRep1	1.158	MR49F	MR49FRep1_1	10	2	1.0194	1.1359	0.9872	0.9845
1	B11	AIFM2	84883	MR49FRep1	1.096	MR49F	MR49FRep1_1	11	2	1.1446	0.9575	0.9344	0.8299
1	C02	APBB1	322	MR49FRep1	0.688	MR49F	MR49FRep1_1	2	3	0.6197	1.1103	0.5865	0.9622
1	C03	APC	324	MR49FRep1	0.885	MR49F	MR49FRep1_1	3	3	0.6931	1.2768	0.7545	1.1066
1	C05	AR	367	MR49FRep1	0.768	MR49F	MR49FRep1_1	5	3	0.7743	0.9919	0.6547	0.8596
1	C06	ATF3	467	MR49FRep1	1.156	MR49F	MR49FRep1_1	6	3	1.0319	1.1202	0.9855	0.9709
1	C07	BCAT1	586	MR49FRep1	0.91	MR49F	MR49FRep1_1	7	3	0.9728	0.9355	0.7758	0.8108
1	C08	BCL2L14	79370	MR49FRep1	0.895	MR49F	MR49FRep1_1	8	3	0.8958	0.9991	0.763	0.8659
1	C09	BDKRB2	624	MR49FRep1	1.027	MR49F	MR49FRep1_1	9	3	0.9947	1.0324	0.8755	0.8948
1	C10	BHLHE40	8553	MR49FRep1	0.995	MR49F	MR49FRep1_1	10	3	1.0441	0.953	0.8483	0.826
1	C11	BHLHE41	79365	MR49FRep1	1.123	MR49F	MR49FRep1_1	11	3	1.0707	1.0488	0.9574	0.909
1	D02	Gene11	Gene11	MR49FRep1	0.509	MR49F	MR49FRep1_1	2	4	0.5626	0.9048	0.4339	0.7842
1	D03	BTG2	7832	MR49FRep1	0.783	MR49F	MR49FRep1_1	3	4	0.8241	0.9501	0.6675	0.8235
1	D04	CAMKK2	10645	MR49FRep1	1.114	MR49F	MR49FRep1_1	4	4	1.0495	1.0615	0.9497	0.92
1	D06	CASP1	834	MR49FRep1	1.111	MR49F	MR49FRep1_1	6	4	1.143	0.972	0.9471	0.8424
1	D05	CASP10	843	MR49FRep1	1.153	MR49F	MR49FRep1_1	5	4	1.1389	1.0124	0.9829	0.8774
1	D07	CAV1	857	MR49FRep1	1.077	MR49F	MR49FRep1_1	7	4	1.0247	1.051	0.9182	0.9109
1	D08	CD82	3732	MR49FRep1	0.776	MR49F	MR49FRep1_1	8	4	0.9507	0.8162	0.6616	0.7074
1	D09	CDKN2B	1030	MR49FRep1	1.312	MR49F	MR49FRep1_1	9	4	1.1313	1.1598	1.1185	1.0051
1	D10	CEBPA	1050	MR49FRep1	0.967	MR49F	MR49FRep1_1	10	4	1.0251	0.9434	0.8244	0.8176
1	D11	CEBPB	1051	MR49FRep1	0.926	MR49F	MR49FRep1_1	11	4	0.9549	0.9697	0.7894	0.8404
1	E02	CEBPD	1052	MR49FRep1	0.555	MR49F	MR49FRep1_1	2	5	0.5739	0.967	0.4731	0.8381
1	E03	CLCA2	9635	MR49FRep1	0.745	MR49F	MR49FRep1_1	3	5	0.7802	0.9548	0.6351	0.8275
1	E04	COL18A1	80781	MR49FRep1	1.06	MR49F	MR49FRep1_1	4	5	1.0008	1.0592	0.9037	0.918
1	E05	CRABP2	1382	MR49FRep1	1.006	MR49F	MR49FRep1_1	5	5	1.0495	0.9585	0.8576	0.8307
1	E06	CTSD	1509	MR49FRep1	0.933	MR49F	MR49FRep1_1	6	5	0.9974	0.9355	0.7954	0.8107
1	E07	CXXC1	30827	MR49FRep1	1.05	MR49F	MR49FRep1_1	7	5	0.9234	1.137	0.8951	0.9854
1	E08	DDIT3	1649	MR49FRep1	0.732	MR49F	MR49FRep1_1	8	5	0.9166	0.7986	0.624	0.6921
1	E10	DDIT4	54541	MR49FRep1	0.844	MR49F	MR49FRep1_1	10	5	0.9171	0.9203	0.7195	0.7976
1	E11	DHRS3	9249	MR49FRep1	0.764	MR49F	MR49FRep1_1	11	5	0.6823	1.1198	0.6513	0.9705
1	F02	DNAJB9	4189	MR49FRep1	0.78	MR49F	MR49FRep1_1	2	6	0.7067	1.1038	0.665	0.9566
1	F03	DUSP5	1847	MR49FRep1	0.767	MR49F	MR49FRep1_1	3	6	0.7978	0.9614	0.6539	0.8332
1	F04	E2F2	1870	MR49FRep1	1.014	MR49F	MR49FRep1_1	4	6	1.0618	0.955	0.8645	0.8277
1	F05	EBF1	1879	MR49FRep1	1.31	MR49F	MR49FRep1_1	5	6	1.1212	1.1684	1.1168	1.0126
1	F06	EDEM1	9695	MR49FRep1	1.154	MR49F	MR49FRep1_1	6	6	1.047	1.1022	0.9838	0.9552
1	F07	EDN2	1907	MR49FRep1	0.658	MR49F	MR49FRep1_1	7	6	1.0244	0.6423	0.561	0.5567
1	F08	EGR2	1959	MR49FRep1	1.328	MR49F	MR49FRep1_1	8	6	1.1328	1.1723	1.1321	1.016
1	F09	Gene12	Gene12	MR49FRep1	1.328	MR49F	MR49FRep1_1	9	6	1.4418	0.921	1.1321	0.7982
1	F10	EPHA2	1969	MR49FRep1	1.31	MR49F	MR49FRep1_1	10	6	1.1721	1.1177	1.1168	0.9687
1	F11	ESR1	2099	MR49FRep1	0.57	MR49F	MR49FRep1_1	11	6	0.8168	0.6979	0.4859	0.6048
1	G02	ETS1	2113	MR49FRep1	0.481	MR49F	MR49FRep1_1	2	7	0.4835	0.9949	0.4101	0.8622
1	G03	ETV5	2119	MR49FRep1	0.648	MR49F	MR49FRep1_1	3	7	0.7299	0.8878	0.5524	0.7694
1	G04	FAS	355	MR49FRep1	1.076	MR49F	MR49FRep1_1	4	7	0.878	1.2256	0.9173	1.0622
1	G05	FGF2	2247	MR49FRep1	0.755	MR49F	MR49FRep1_1	5	7	0.8861	0.8521	0.6436	0.7385
1	G06	FHL2	2274	MR49FRep1	0.841	MR49F	MR49FRep1_1	6	7	0.9088	0.9254	0.717	0.802
1	G07	FLNA	2316	MR49FRep1	1.223	MR49F	MR49FRep1_1	7	7	1.115	1.0968	1.0426	0.9506
1	G08	FLOT2	2319	MR49FRep1	1.129	MR49F	MR49FRep1_1	8	7	1.2313	0.9169	0.9625	0.7947
1	G09	FLT1	2321	MR49FRep1	1.181	MR49F	MR49FRep1_1	9	7	1.0218	1.1558	1.0068	1.0017
1	G10	Gene1	Gene1	MR49FRep1	0.46	MR49F	MR49FRep1_1	10	7	0.8448	0.5445	0.3922	0.4719
1	G11	GADD45A	1647	MR49FRep1	0.928	MR49F	MR49FRep1_1	11	7	0.764	1.2147	0.7911	1.0528
1	C04	KIF11	3832	MR49FRep1	0.289	MR49F	MR49FRep1_1	4	3	0.5344	0.5408	0.2464	0.4687
1	E09	OTP-NTC	0	MR49FRep1	1.173	MR49F	MR49FRep1_1	9	5	1.0166	1.1538	1	1
1	B02	ABCB1	5243	MR49FRep2	0.963	MR49F	MR49FRep2_1	2	2	0.9396	1.0249	0.8485	0.9313
1	B03	ABCG2	9429	MR49FRep2	1.088	MR49F	MR49FRep2_1	3	2	1.1527	0.9439	0.9586	0.8577
1	B04	Gene10	Gene10	MR49FRep2	1.284	MR49F	MR49FRep2_1	4	2	1.1036	1.1635	1.1313	1.0572
1	B05	ADA	100	MR49FRep2	0.961	MR49F	MR49FRep2_1	5	2	0.978	0.9826	0.8467	0.8928
1	B06	ADIPOQ	9370	MR49FRep2	0.72	MR49F	MR49FRep2_1	6	2	0.8254	0.8723	0.6344	0.7926
1	B07	ADM	133	MR49FRep2	0.799	MR49F	MR49FRep2_1	7	2	0.7456	1.0717	0.704	0.9738
1	B08	AEBP1	165	MR49FRep2	0.735	MR49F	MR49FRep2_1	8	2	0.7693	0.9554	0.6476	0.8681
1	B09	AGT	183	MR49FRep2	0.896	MR49F	MR49FRep2_1	9	2	0.9397	0.9535	0.7894	0.8664
1	B10	AICDA	57379	MR49FRep2	1.199	MR49F	MR49FRep2_1	10	2	1.0959	1.094	1.0564	0.9941
1	B11	AIFM2	84883	MR49FRep2	1.159	MR49F	MR49FRep2_1	11	2	1.1851	0.978	1.0211	0.8887
1	C02	APBB1	322	MR49FRep2	0.665	MR49F	MR49FRep2_1	2	3	0.6054	1.0984	0.5859	0.9981
1	C03	APC	324	MR49FRep2	0.906	MR49F	MR49FRep2_1	3	3	0.7104	1.2753	0.7982	1.1588
1	C05	AR	367	MR49FRep2	0.588	MR49F	MR49FRep2_1	5	3	0.6764	0.8693	0.5181	0.7899
1	C06	ATF3	467	MR49FRep2	1.055	MR49F	MR49FRep2_1	6	3	0.9132	1.1552	0.9295	1.0497
1	C07	BCAT1	586	MR49FRep2	0.842	MR49F	MR49FRep2_1	7	3	0.8926	0.9433	0.7419	0.8572
1	C08	BCL2L14	79370	MR49FRep2	0.839	MR49F	MR49FRep2_1	8	3	0.843	0.9953	0.7392	0.9043
1	C09	BDKRB2	624	MR49FRep2	1.015	MR49F	MR49FRep2_1	9	3	0.9905	1.0247	0.8943	0.9311
1	C10	BHLHE40	8553	MR49FRep2	1.023	MR49F	MR49FRep2_1	10	3	1.0315	0.9918	0.9013	0.9012
1	C11	BHLHE41	79365	MR49FRep2	1.039	MR49F	MR49FRep2_1	11	3	1.0271	1.0116	0.9154	0.9192
1	D02	Gene11	Gene11	MR49FRep2	0.508	MR49F	MR49FRep2_1	2	4	0.5592	0.9085	0.4476	0.8255
1	D03	BTG2	7832	MR49FRep2	0.735	MR49F	MR49FRep2_1	3	4	0.8451	0.8698	0.6476	0.7903
1	D04	CAMKK2	10645	MR49FRep2	1.255	MR49F	MR49FRep2_1	4	4	1.097	1.144	1.1057	1.0395
1	D06	CASP1	834	MR49FRep2	1.075	MR49F	MR49FRep2_1	6	4	1.1175	0.962	0.9471	0.8741
1	D05	CASP10	843	MR49FRep2	1.068	MR49F	MR49FRep2_1	5	4	1.1316	0.9438	0.941	0.8576
1	D07	CAV1	857	MR49FRep2	1.19	MR49F	MR49FRep2_1	7	4	1.0658	1.1165	1.0485	1.0145
1	D08	CD82	3732	MR49FRep2	0.849	MR49F	MR49FRep2_1	8	4	0.998	0.8507	0.748	0.773
1	D09	CDKN2B	1030	MR49FRep2	1.148	MR49F	MR49FRep2_1	9	4	1.0071	1.1399	1.0115	1.0358
1	D10	CEBPA	1050	MR49FRep2	0.811	MR49F	MR49FRep2_1	10	4	0.8802	0.9214	0.7145	0.8372
1	D11	CEBPB	1051	MR49FRep2	0.837	MR49F	MR49FRep2_1	11	4	0.8617	0.9714	0.7374	0.8826
1	E02	CEBPD	1052	MR49FRep2	0.633	MR49F	MR49FRep2_1	2	5	0.6484	0.9763	0.5577	0.8871
1	E03	CLCA2	9635	MR49FRep2	0.802	MR49F	MR49FRep2_1	3	5	0.8234	0.974	0.7066	0.885
1	E04	COL18A1	80781	MR49FRep2	1.058	MR49F	MR49FRep2_1	4	5	1.0303	1.0269	0.9322	0.9331
1	E05	CRABP2	1382	MR49FRep2	1.021	MR49F	MR49FRep2_1	5	5	1.0378	0.9838	0.8996	0.8939
1	E06	CTSD	1509	MR49FRep2	0.916	MR49F	MR49FRep2_1	6	5	0.988	0.9271	0.807	0.8424
1	E07	CXXC1	30827	MR49FRep2	1.086	MR49F	MR49FRep2_1	7	5	0.9947	1.0918	0.9568	0.992
1	E08	DDIT3	1649	MR49FRep2	0.924	MR49F	MR49FRep2_1	8	5	1.0268	0.8999	0.8141	0.8177
1	E10	DDIT4	54541	MR49FRep2	0.863	MR49F	MR49FRep2_1	10	5	0.9538	0.9048	0.7604	0.8222
1	E11	DHRS3	9249	MR49FRep2	0.981	MR49F	MR49FRep2_1	11	5	0.8943	1.097	0.8643	0.9968
1	F02	DNAJB9	4189	MR49FRep2	0.88	MR49F	MR49FRep2_1	2	6	0.8189	1.0746	0.7753	0.9764
1	F03	DUSP5	1847	MR49FRep2	0.858	MR49F	MR49FRep2_1	3	6	0.8866	0.9677	0.7559	0.8793
1	F04	E2F2	1870	MR49FRep2	0.974	MR49F	MR49FRep2_1	4	6	0.9757	0.9983	0.8581	0.9071
1	F05	EBF1	1879	MR49FRep2	1.004	MR49F	MR49FRep2_1	5	6	0.937	1.0715	0.8846	0.9736
1	F06	EDEM1	9695	MR49FRep2	0.943	MR49F	MR49FRep2_1	6	6	0.8356	1.1285	0.8308	1.0254
1	F07	EDN2	1907	MR49FRep2	0.564	MR49F	MR49FRep2_1	7	6	0.8436	0.6686	0.4969	0.6075
1	F08	EGR2	1959	MR49FRep2	1.104	MR49F	MR49FRep2_1	8	6	0.9547	1.1564	0.9727	1.0508
1	F09	Gene12	Gene12	MR49FRep2	1.091	MR49F	MR49FRep2_1	9	6	1.1714	0.9314	0.9612	0.8463
1	F10	EPHA2	1969	MR49FRep2	1.09	MR49F	MR49FRep2_1	10	6	0.9942	1.0964	0.9604	0.9962
1	F11	ESR1	2099	MR49FRep2	0.663	MR49F	MR49FRep2_1	11	6	0.8773	0.7557	0.5841	0.6867
1	G02	ETS1	2113	MR49FRep2	0.572	MR49F	MR49FRep2_1	2	7	0.5741	0.9964	0.504	0.9054
1	G03	ETV5	2119	MR49FRep2	0.668	MR49F	MR49FRep2_1	3	7	0.7109	0.9396	0.5885	0.8538
1	G04	FAS	355	MR49FRep2	0.873	MR49F	MR49FRep2_1	4	7	0.7709	1.1324	0.7692	1.029
1	G05	FGF2	2247	MR49FRep2	0.678	MR49F	MR49FRep2_1	5	7	0.7498	0.9042	0.5974	0.8216
1	G06	FHL2	2274	MR49FRep2	0.718	MR49F	MR49FRep2_1	6	7	0.7392	0.9713	0.6326	0.8825
1	G07	FLNA	2316	MR49FRep2	0.883	MR49F	MR49FRep2_1	7	7	0.86	1.0267	0.778	0.9329
1	G08	FLOT2	2319	MR49FRep2	0.894	MR49F	MR49FRep2_1	8	7	0.926	0.9655	0.7877	0.8773
1	G09	FLT1	2321	MR49FRep2	0.864	MR49F	MR49FRep2_1	9	7	0.7663	1.1275	0.7612	1.0245
1	G10	Gene1	Gene1	MR49FRep2	0.373	MR49F	MR49FRep2_1	10	7	0.7089	0.5262	0.3286	0.4781
1	G11	GADD45A	1647	MR49FRep2	0.982	MR49F	MR49FRep2_1	11	7	0.8462	1.1604	0.8652	1.0544
1	C04	KIF11	3832	MR49FRep2	0.282	MR49F	MR49FRep2_1	4	3	0.5035	0.5601	0.2485	0.509
1	E09	OTP-NTC	0	MR49FRep2	1.135	MR49F	MR49FRep2_1	9	5	1.0313	1.1005	1	1
1	B02	ABCB1	5243	MR49FRep3	0.866	MR49F	MR49FRep3_1	2	2	0.8287	1.045	0.8116	0.9585
1	B03	ABCG2	9429	MR49FRep3	0.937	MR49F	MR49FRep3_1	3	2	1.0417	0.8995	0.8782	0.8251
1	B04	Gene10	Gene10	MR49FRep3	1.245	MR49F	MR49FRep3_1	4	2	1.0077	1.2354	1.1668	1.1333
1	B05	ADA	100	MR49FRep3	0.88	MR49F	MR49FRep3_1	5	2	0.9175	0.9591	0.8247	0.8798
1	B06	ADIPOQ	9370	MR49FRep3	0.718	MR49F	MR49FRep3_1	6	2	0.7905	0.9083	0.6729	0.8332
1	B07	ADM	133	MR49FRep3	0.739	MR49F	MR49FRep3_1	7	2	0.7176	1.0298	0.6926	0.9447
1	B08	AEBP1	165	MR49FRep3	0.721	MR49F	MR49FRep3_1	8	2	0.7294	0.9885	0.6757	0.9067
1	B09	AGT	183	MR49FRep3	0.812	MR49F	MR49FRep3_1	9	2	0.8398	0.9669	0.761	0.887
1	B10	AICDA	57379	MR49FRep3	1.032	MR49F	MR49FRep3_1	10	2	0.9894	1.0431	0.9672	0.9568
1	B11	AIFM2	84883	MR49FRep3	1.139	MR49F	MR49FRep3_1	11	2	1.1469	0.9931	1.0675	0.911
1	C02	APBB1	322	MR49FRep3	0.759	MR49F	MR49FRep3_1	2	3	0.6988	1.0862	0.7113	0.9964
1	C03	APC	324	MR49FRep3	1.015	MR49F	MR49FRep3_1	3	3	0.7814	1.299	0.9513	1.1915
1	C05	AR	367	MR49FRep3	0.738	MR49F	MR49FRep3_1	5	3	0.7833	0.9422	0.6917	0.8643
1	C06	ATF3	467	MR49FRep3	1.203	MR49F	MR49FRep3_1	6	3	1.069	1.1253	1.1275	1.0323
1	C07	BCAT1	586	MR49FRep3	0.958	MR49F	MR49FRep3_1	7	3	1.0132	0.9455	0.8978	0.8673
1	C08	BCL2L14	79370	MR49FRep3	0.944	MR49F	MR49FRep3_1	8	3	0.9186	1.0276	0.8847	0.9426
1	C09	BDKRB2	624	MR49FRep3	0.98	MR49F	MR49FRep3_1	9	3	0.9963	0.9836	0.9185	0.9023
1	C10	BHLHE40	8553	MR49FRep3	1.047	MR49F	MR49FRep3_1	10	3	1.0426	1.0042	0.9813	0.9212
1	C11	BHLHE41	79365	MR49FRep3	1.07	MR49F	MR49FRep3_1	11	3	1.0667	1.0031	1.0028	0.9201
1	D02	Gene11	Gene11	MR49FRep3	0.507	MR49F	MR49FRep3_1	2	4	0.556	0.9119	0.4752	0.8365
1	D03	BTG2	7832	MR49FRep3	0.793	MR49F	MR49FRep3_1	3	4	0.8377	0.9467	0.7432	0.8684
1	D04	CAMKK2	10645	MR49FRep3	1.085	MR49F	MR49FRep3_1	4	4	1.0186	1.0652	1.0169	0.9771
1	D06	CASP1	834	MR49FRep3	0.967	MR49F	MR49FRep3_1	6	4	1.0141	0.9536	0.9063	0.8747
1	D05	CASP10	843	MR49FRep3	1.074	MR49F	MR49FRep3_1	5	4	1.0506	1.0223	1.0066	0.9377
1	D07	CAV1	857	MR49FRep3	0.922	MR49F	MR49FRep3_1	7	4	0.8931	1.0323	0.8641	0.9469
1	D08	CD82	3732	MR49FRep3	0.688	MR49F	MR49FRep3_1	8	4	0.8151	0.8441	0.6448	0.7743
1	D09	CDKN2B	1030	MR49FRep3	1.074	MR49F	MR49FRep3_1	9	4	0.95	1.1305	1.0066	1.037
1	D10	CEBPA	1050	MR49FRep3	0.888	MR49F	MR49FRep3_1	10	4	0.919	0.9663	0.8322	0.8864
1	D11	CEBPB	1051	MR49FRep3	0.841	MR49F	MR49FRep3_1	11	4	0.8517	0.9874	0.7882	0.9057
1	E02	CEBPD	1052	MR49FRep3	0.611	MR49F	MR49FRep3_1	2	5	0.6451	0.9471	0.5726	0.8688
1	E03	CLCA2	9635	MR49FRep3	0.832	MR49F	MR49FRep3_1	3	5	0.8518	0.9768	0.7798	0.896
1	E04	COL18A1	80781	MR49FRep3	1.059	MR49F	MR49FRep3_1	4	5	1.0009	1.0581	0.9925	0.9706
1	E05	CRABP2	1382	MR49FRep3	0.92	MR49F	MR49FRep3_1	5	5	1.0209	0.9012	0.8622	0.8267
1	E06	CTSD	1509	MR49FRep3	0.992	MR49F	MR49FRep3_1	6	5	0.9843	1.0078	0.9297	0.9244
1	E07	CXXC1	30827	MR49FRep3	0.958	MR49F	MR49FRep3_1	7	5	0.9018	1.0623	0.8978	0.9744
1	E08	DDIT3	1649	MR49FRep3	0.75	MR49F	MR49FRep3_1	8	5	0.8705	0.8616	0.7029	0.7903
1	E10	DDIT4	54541	MR49FRep3	0.962	MR49F	MR49FRep3_1	10	5	0.9723	0.9894	0.9016	0.9076
1	E11	DHRS3	9249	MR49FRep3	0.848	MR49F	MR49FRep3_1	11	5	0.8005	1.0593	0.7948	0.9717
1	F02	DNAJB9	4189	MR49FRep3	0.977	MR49F	MR49FRep3_1	2	6	0.9005	1.0849	0.9157	0.9952
1	F03	DUSP5	1847	MR49FRep3	0.908	MR49F	MR49FRep3_1	3	6	0.9533	0.9525	0.851	0.8737
1	F04	E2F2	1870	MR49FRep3	1.029	MR49F	MR49FRep3_1	4	6	1.0044	1.0245	0.9644	0.9397
1	F05	EBF1	1879	MR49FRep3	0.955	MR49F	MR49FRep3_1	5	6	0.9619	0.9929	0.895	0.9107
1	F06	EDEM1	9695	MR49FRep3	1.039	MR49F	MR49FRep3_1	6	6	0.8914	1.1656	0.9738	1.0692
1	F07	EDN2	1907	MR49FRep3	0.621	MR49F	MR49FRep3_1	7	6	0.9109	0.6818	0.582	0.6254
1	F08	EGR2	1959	MR49FRep3	1.205	MR49F	MR49FRep3_1	8	6	1.0061	1.1977	1.1293	1.0986
1	F09	Gene12	Gene12	MR49FRep3	1.064	MR49F	MR49FRep3_1	9	6	1.2019	0.8853	0.9972	0.8121
1	F10	EPHA2	1969	MR49FRep3	1.175	MR49F	MR49FRep3_1	10	6	1.0447	1.1247	1.1012	1.0317
1	F11	ESR1	2099	MR49FRep3	0.641	MR49F	MR49FRep3_1	11	6	0.8446	0.759	0.6007	0.6962
1	G02	ETS1	2113	MR49FRep3	0.675	MR49F	MR49FRep3_1	2	7	0.6679	1.0106	0.6326	0.927
1	G03	ETV5	2119	MR49FRep3	0.708	MR49F	MR49FRep3_1	3	7	0.7939	0.8918	0.6635	0.8181
1	G04	FAS	355	MR49FRep3	0.975	MR49F	MR49FRep3_1	4	7	0.8045	1.212	0.9138	1.1117
1	G05	FGF2	2247	MR49FRep3	0.614	MR49F	MR49FRep3_1	5	7	0.7394	0.8304	0.5754	0.7617
1	G06	FHL2	2274	MR49FRep3	0.669	MR49F	MR49FRep3_1	6	7	0.7095	0.943	0.627	0.865
1	G07	FLNA	2316	MR49FRep3	0.934	MR49F	MR49FRep3_1	7	7	0.857	1.0899	0.8754	0.9997
1	G08	FLOT2	2319	MR49FRep3	0.898	MR49F	MR49FRep3_1	8	7	0.9378	0.9576	0.8416	0.8784
1	G09	FLT1	2321	MR49FRep3	0.822	MR49F	MR49FRep3_1	9	7	0.7333	1.121	0.7704	1.0283
1	G10	Gene1	Gene1	MR49FRep3	0.33	MR49F	MR49FRep3_1	10	7	0.6564	0.5027	0.3093	0.4612
1	G11	GADD45A	1647	MR49FRep3	0.896	MR49F	MR49FRep3_1	11	7	0.7581	1.182	0.8397	1.0842
1	C04	KIF11	3832	MR49FRep3	0.27	MR49F	MR49FRep3_1	4	3	0.5472	0.4934	0.253	0.4526
1	E09	OTP-NTC	0	MR49FRep3	1.067	MR49F	MR49FRep3_1	9	5	0.9788	1.0902	1	1
1	B02	ABCB1	5243	V16DRep1	0.537	V16D	V16DRep1_1	2	2	0.5619	0.9558	0.598	0.9312
1	B03	ABCG2	9429	V16DRep1	0.609	V16D	V16DRep1_1	3	2	0.5676	1.073	0.6782	1.0454
1	B04	Gene10	Gene10	V16DRep1	0.614	V16D	V16DRep1_1	4	2	0.5667	1.0835	0.6837	1.0557
1	B05	ADA	100	V16DRep1	0.558	V16D	V16DRep1_1	5	2	0.545	1.0238	0.6214	0.9975
1	B06	ADIPOQ	9370	V16DRep1	0.537	V16D	V16DRep1_1	6	2	0.5532	0.9707	0.598	0.9458
1	B07	ADM	133	V16DRep1	0.599	V16D	V16DRep1_1	7	2	0.6675	0.8974	0.667	0.8743
1	B08	AEBP1	165	V16DRep1	0.894	V16D	V16DRep1_1	8	2	0.8262	1.082	0.9955	1.0542
1	B09	AGT	183	V16DRep1	0.928	V16D	V16DRep1_1	9	2	0.9891	0.9383	1.0334	0.9142
1	B10	AICDA	57379	V16DRep1	1.031	V16D	V16DRep1_1	10	2	1.058	0.9745	1.1481	0.9494
1	B11	AIFM2	84883	V16DRep1	1.156	V16D	V16DRep1_1	11	2	1.1604	0.9962	1.2873	0.9706
1	C02	APBB1	322	V16DRep1	0.408	V16D	V16DRep1_1	2	3	0.3559	1.1464	0.4543	1.1169
1	C03	APC	324	V16DRep1	0.34	V16D	V16DRep1_1	3	3	0.2834	1.1997	0.3786	1.1689
1	C05	AR	367	V16DRep1	0.665	V16D	V16DRep1_1	5	3	0.515	1.2912	0.7405	1.258
1	C06	ATF3	467	V16DRep1	0.704	V16D	V16DRep1_1	6	3	0.7059	0.9973	0.784	0.9717
1	C07	BCAT1	586	V16DRep1	0.693	V16D	V16DRep1_1	7	3	0.7999	0.8664	0.7717	0.8441
1	C08	BCL2L14	79370	V16DRep1	0.87	V16D	V16DRep1_1	8	3	0.9464	0.9193	0.9688	0.8957
1	C09	BDKRB2	624	V16DRep1	1.307	V16D	V16DRep1_1	9	3	1.1323	1.1543	1.4555	1.1246
1	C10	BHLHE40	8553	V16DRep1	0.903	V16D	V16DRep1_1	10	3	1.0553	0.8557	1.0056	0.8337
1	C11	BHLHE41	79365	V16DRep1	1.068	V16D	V16DRep1_1	11	3	1.0997	0.9712	1.1893	0.9462
1	D03	BTG2	7832	V16DRep1	0.402	V16D	V16DRep1_1	3	4	0.3883	1.0352	0.4477	1.0086
1	D04	CAMKK2	10645	V16DRep1	0.453	V16D	V16DRep1_1	4	4	0.4422	1.0244	0.5045	0.998
1	D06	CASP1	834	V16DRep1	0.665	V16D	V16DRep1_1	6	4	0.6947	0.9572	0.7405	0.9326
1	D05	CASP10	843	V16DRep1	0.57	V16D	V16DRep1_1	5	4	0.5725	0.9956	0.6347	0.97
1	D07	CAV1	857	V16DRep1	0.842	V16D	V16DRep1_1	7	4	0.7594	1.1088	0.9376	1.0803
1	D08	CD82	3732	V16DRep1	0.757	V16D	V16DRep1_1	8	4	0.8267	0.9157	0.843	0.8921
1	D09	CDKN2B	1030	V16DRep1	0.992	V16D	V16DRep1_1	9	4	0.9282	1.0687	1.1047	1.0413
1	D10	CEBPA	1050	V16DRep1	0.892	V16D	V16DRep1_1	10	4	0.9491	0.9399	0.9933	0.9157
1	D11	CEBPB	1051	V16DRep1	1.11	V16D	V16DRep1_1	11	4	1.0736	1.0339	1.2361	1.0074
1	E02	CEBPD	1052	V16DRep1	0.414	V16D	V16DRep1_1	2	5	0.4211	0.9832	0.461	0.958
1	E03	CLCA2	9635	V16DRep1	0.323	V16D	V16DRep1_1	3	5	0.3233	0.9991	0.3597	0.9734
1	E04	COL18A1	80781	V16DRep1	0.431	V16D	V16DRep1_1	4	5	0.4634	0.9301	0.48	0.9062
1	E05	CRABP2	1382	V16DRep1	0.735	V16D	V16DRep1_1	5	5	0.6464	1.1371	0.8185	1.1079
1	E06	CTSD	1509	V16DRep1	0.752	V16D	V16DRep1_1	6	5	0.7804	0.9636	0.8374	0.9388
1	E07	CXXC1	30827	V16DRep1	0.785	V16D	V16DRep1_1	7	5	0.7575	1.0363	0.8742	1.0097
1	E08	DDIT3	1649	V16DRep1	0.689	V16D	V16DRep1_1	8	5	0.7492	0.9197	0.7673	0.8961
1	E10	DDIT4	54541	V16DRep1	0.979	V16D	V16DRep1_1	10	5	0.9526	1.0277	1.0902	1.0013
1	E11	DHRS3	9249	V16DRep1	1.029	V16D	V16DRep1_1	11	5	1.0406	0.9889	1.1459	0.9635
1	F02	DNAJB9	4189	V16DRep1	0.551	V16D	V16DRep1_1	2	6	0.4894	1.1258	0.6136	1.0969
1	F03	DUSP5	1847	V16DRep1	0.293	V16D	V16DRep1_1	3	6	0.3346	0.8757	0.3263	0.8532
1	F04	E2F2	1870	V16DRep1	0.383	V16D	V16DRep1_1	4	6	0.38	1.0078	0.4265	0.9819
1	F05	EBF1	1879	V16DRep1	0.567	V16D	V16DRep1_1	5	6	0.5032	1.1267	0.6314	1.0978
1	F06	EDEM1	9695	V16DRep1	0.671	V16D	V16DRep1_1	6	6	0.6131	1.0945	0.7472	1.0663
1	F07	EDN2	1907	V16DRep1	0.577	V16D	V16DRep1_1	7	6	0.7072	0.8159	0.6425	0.7949
1	F08	EGR2	1959	V16DRep1	0.883	V16D	V16DRep1_1	8	6	0.8297	1.0642	0.9833	1.0369
1	F09	Gene12	Gene12	V16DRep1	0.996	V16D	V16DRep1_1	9	6	0.9823	1.0139	1.1091	0.9879
1	F10	EPHA2	1969	V16DRep1	0.961	V16D	V16DRep1_1	10	6	0.9943	0.9665	1.0702	0.9417
1	F11	ESR1	2099	V16DRep1	0.988	V16D	V16DRep1_1	11	6	1.0226	0.9662	1.1002	0.9414
1	G02	ETS1	2113	V16DRep1	0.47	V16D	V16DRep1_1	2	7	0.4941	0.9512	0.5234	0.9268
1	G03	ETV5	2119	V16DRep1	0.444	V16D	V16DRep1_1	3	7	0.4272	1.0394	0.4944	1.0127
1	G04	FAS	355	V16DRep1	0.472	V16D	V16DRep1_1	4	7	0.431	1.0951	0.5256	1.067
1	G05	FGF2	2247	V16DRep1	0.438	V16D	V16DRep1_1	5	7	0.4687	0.9345	0.4878	0.9105
1	G06	FHL2	2274	V16DRep1	0.5	V16D	V16DRep1_1	6	7	0.5781	0.8649	0.5568	0.8426
1	G07	FLNA	2316	V16DRep1	0.862	V16D	V16DRep1_1	7	7	0.7573	1.1382	0.9599	1.109
1	G08	FLOT2	2319	V16DRep1	0.874	V16D	V16DRep1_1	8	7	0.8973	0.9741	0.9733	0.949
1	G09	FLT1	2321	V16DRep1	0.893	V16D	V16DRep1_1	9	7	0.9109	0.9803	0.9944	0.9552
1	G10	Gene1	Gene1	V16DRep1	0.921	V16D	V16DRep1_1	10	7	0.9684	0.9511	1.0256	0.9266
1	G11	GADD45A	1647	V16DRep1	1.102	V16D	V16DRep1_1	11	7	1.0855	1.0152	1.2272	0.9891
1	C04	KIF11	3832	V16DRep1	0.176	V16D	V16DRep1_1	4	3	0.3116	0.5648	0.196	0.5503
1	E09	OTP-NTC	0	V16DRep1	0.898	V16D	V16DRep1_1	9	5	0.8749	1.0264	1	1
1	B02	ABCB1	5243	V16DRep2	0.64	V16D	V16DRep2_1	2	2	0.6814	0.9392	0.7451	0.9211
1	B03	ABCG2	9429	V16DRep2	0.747	V16D	V16DRep2_1	3	2	0.68	1.0985	0.8696	1.0773
1	B04	Gene10	Gene10	V16DRep2	0.733	V16D	V16DRep2_1	4	2	0.6864	1.0679	0.8533	1.0473
1	B05	ADA	100	V16DRep2	0.691	V16D	V16DRep2_1	5	2	0.6616	1.0444	0.8044	1.0242
1	B06	ADIPOQ	9370	V16DRep2	0.63	V16D	V16DRep2_1	6	2	0.658	0.9575	0.7334	0.9389
1	B07	ADM	133	V16DRep2	0.689	V16D	V16DRep2_1	7	2	0.7564	0.9108	0.8021	0.8932
1	B08	AEBP1	165	V16DRep2	0.937	V16D	V16DRep2_1	8	2	0.9148	1.0242	1.0908	1.0044
1	B09	AGT	183	V16DRep2	1.063	V16D	V16DRep2_1	9	2	1.0351	1.0269	1.2375	1.007
1	B10	AICDA	57379	V16DRep2	1.139	V16D	V16DRep2_1	10	2	1.1851	0.9611	1.326	0.9425
1	B11	AIFM2	84883	V16DRep2	1.407	V16D	V16DRep2_1	11	2	1.4022	1.0034	1.638	0.984
1	C02	APBB1	322	V16DRep2	0.583	V16D	V16DRep2_1	2	3	0.4841	1.2042	0.6787	1.1809
1	C03	APC	324	V16DRep2	0.379	V16D	V16DRep2_1	3	3	0.3328	1.1389	0.4412	1.1168
1	C05	AR	367	V16DRep2	0.693	V16D	V16DRep2_1	5	3	0.5187	1.3361	0.8068	1.3103
1	C06	ATF3	467	V16DRep2	0.728	V16D	V16DRep2_1	6	3	0.7263	1.0023	0.8475	0.9829
1	C07	BCAT1	586	V16DRep2	0.702	V16D	V16DRep2_1	7	3	0.7858	0.8933	0.8172	0.876
1	C08	BCL2L14	79370	V16DRep2	0.954	V16D	V16DRep2_1	8	3	0.8421	1.1329	1.1106	1.1109
1	C09	BDKRB2	624	V16DRep2	0.797	V16D	V16DRep2_1	9	3	0.8884	0.8971	0.9278	0.8798
1	C10	BHLHE40	8553	V16DRep2	1.001	V16D	V16DRep2_1	10	3	0.9963	1.0047	1.1653	0.9853
1	C11	BHLHE41	79365	V16DRep2	1.203	V16D	V16DRep2_1	11	3	1.1945	1.0071	1.4005	0.9876
1	D02	Gene11	Gene11	V16DRep2	0.445	V16D	V16DRep2_1	2	4	0.4997	0.8905	0.518	0.8733
1	D03	BTG2	7832	V16DRep2	0.463	V16D	V16DRep2_1	3	4	0.4449	1.0406	0.539	1.0205
1	D04	CAMKK2	10645	V16DRep2	0.486	V16D	V16DRep2_1	4	4	0.471	1.0319	0.5658	1.012
1	D06	CASP1	834	V16DRep2	0.7	V16D	V16DRep2_1	6	4	0.7269	0.9631	0.8149	0.9444
1	D05	CASP10	843	V16DRep2	0.588	V16D	V16DRep2_1	5	4	0.6048	0.9723	0.6845	0.9535
1	D07	CAV1	857	V16DRep2	0.844	V16D	V16DRep2_1	7	4	0.7502	1.125	0.9825	1.1033
1	D08	CD82	3732	V16DRep2	0.639	V16D	V16DRep2_1	8	4	0.7688	0.8311	0.7439	0.815
1	D09	CDKN2B	1030	V16DRep2	0.96	V16D	V16DRep2_1	9	4	0.8573	1.1198	1.1176	1.0981
1	D10	CEBPA	1050	V16DRep2	0.936	V16D	V16DRep2_1	10	4	0.9529	0.9823	1.0896	0.9633
1	D11	CEBPB	1051	V16DRep2	1.107	V16D	V16DRep2_1	11	4	1.1205	0.9879	1.2887	0.9688
1	E02	CEBPD	1052	V16DRep2	0.465	V16D	V16DRep2_1	2	5	0.4915	0.9462	0.5413	0.9279
1	E03	CLCA2	9635	V16DRep2	0.375	V16D	V16DRep2_1	3	5	0.3547	1.0573	0.4366	1.0368
1	E04	COL18A1	80781	V16DRep2	0.44	V16D	V16DRep2_1	4	5	0.4923	0.8937	0.5122	0.8764
1	E05	CRABP2	1382	V16DRep2	0.776	V16D	V16DRep2_1	5	5	0.6705	1.1573	0.9034	1.135
1	E06	CTSD	1509	V16DRep2	0.78	V16D	V16DRep2_1	6	5	0.7886	0.9891	0.908	0.97
1	E07	CXXC1	30827	V16DRep2	0.727	V16D	V16DRep2_1	7	5	0.7494	0.9701	0.8463	0.9514
1	E08	DDIT3	1649	V16DRep2	0.714	V16D	V16DRep2_1	8	5	0.7352	0.9712	0.8312	0.9524
1	E10	DDIT4	54541	V16DRep2	0.921	V16D	V16DRep2_1	10	5	0.9278	0.9927	1.0722	0.9735
1	E11	DHRS3	9249	V16DRep2	1.087	V16D	V16DRep2_1	11	5	1.0848	1.002	1.2654	0.9826
1	F02	DNAJB9	4189	V16DRep2	0.762	V16D	V16DRep2_1	2	6	0.652	1.1688	0.8871	1.1462
1	F03	DUSP5	1847	V16DRep2	0.371	V16D	V16DRep2_1	3	6	0.4563	0.8131	0.4319	0.7974
1	F04	E2F2	1870	V16DRep2	0.533	V16D	V16DRep2_1	4	6	0.5063	1.0526	0.6205	1.0323
1	F05	EBF1	1879	V16DRep2	0.665	V16D	V16DRep2_1	5	6	0.5822	1.1422	0.7742	1.1201
1	F06	EDEM1	9695	V16DRep2	0.673	V16D	V16DRep2_1	6	6	0.6333	1.0626	0.7835	1.0421
1	F07	EDN2	1907	V16DRep2	0.579	V16D	V16DRep2_1	7	6	0.7109	0.8145	0.674	0.7987
1	F08	EGR2	1959	V16DRep2	0.899	V16D	V16DRep2_1	8	6	0.8289	1.0845	1.0466	1.0635
1	F09	Gene12	Gene12	V16DRep2	0.952	V16D	V16DRep2_1	9	6	0.9478	1.0044	1.1083	0.985
1	F10	EPHA2	1969	V16DRep2	0.924	V16D	V16DRep2_1	10	6	0.9804	0.9425	1.0757	0.9242
1	F11	ESR1	2099	V16DRep2	1.109	V16D	V16DRep2_1	11	6	1.1058	1.0029	1.291	0.9835
1	G02	ETS1	2113	V16DRep2	0.472	V16D	V16DRep2_1	2	7	0.5023	0.9396	0.5495	0.9214
1	G03	ETV5	2119	V16DRep2	0.49	V16D	V16DRep2_1	3	7	0.4996	0.9807	0.5704	0.9617
1	G04	FAS	355	V16DRep2	0.643	V16D	V16DRep2_1	4	7	0.5326	1.2073	0.7485	1.184
1	G05	FGF2	2247	V16DRep2	0.46	V16D	V16DRep2_1	5	7	0.5355	0.859	0.5355	0.8424
1	G06	FHL2	2274	V16DRep2	0.52	V16D	V16DRep2_1	6	7	0.598	0.8696	0.6054	0.8527
1	G07	FLNA	2316	V16DRep2	0.913	V16D	V16DRep2_1	7	7	0.7722	1.1824	1.0629	1.1595
1	G08	FLOT2	2319	V16DRep2	0.845	V16D	V16DRep2_1	8	7	0.9165	0.922	0.9837	0.9042
1	G09	FLT1	2321	V16DRep2	0.945	V16D	V16DRep2_1	9	7	0.9103	1.0382	1.1001	1.0181
1	G10	Gene1	Gene1	V16DRep2	0.901	V16D	V16DRep2_1	10	7	0.9538	0.9447	1.0489	0.9264
1	G11	GADD45A	1647	V16DRep2	1.074	V16D	V16DRep2_1	11	7	1.0665	1.0071	1.2503	0.9876
1	C04	KIF11	3832	V16DRep2	0.157	V16D	V16DRep2_1	4	3	0.3069	0.5115	0.1828	0.5016
1	E09	OTP-NTC	0	V16DRep2	0.859	V16D	V16DRep2_1	9	5	0.8424	1.0197	1	1
1	B02	ABCB1	5243	V16DRep3	0.57	V16D	V16DRep3_1	2	2	0.6076	0.9381	0.6901	0.9185
1	B03	ABCG2	9429	V16DRep3	0.651	V16D	V16DRep3_1	3	2	0.586	1.1109	0.7881	1.0877
1	B04	Gene10	Gene10	V16DRep3	0.622	V16D	V16DRep3_1	4	2	0.5872	1.0592	0.753	1.0372
1	B05	ADA	100	V16DRep3	0.627	V16D	V16DRep3_1	5	2	0.5793	1.0823	0.7591	1.0597
1	B06	ADIPOQ	9370	V16DRep3	0.547	V16D	V16DRep3_1	6	2	0.5859	0.9336	0.6622	0.9141
1	B07	ADM	133	V16DRep3	0.58	V16D	V16DRep3_1	7	2	0.6506	0.8914	0.7022	0.8729
1	B08	AEBP1	165	V16DRep3	0.818	V16D	V16DRep3_1	8	2	0.7713	1.0605	0.9903	1.0384
1	B09	AGT	183	V16DRep3	0.88	V16D	V16DRep3_1	9	2	0.8988	0.9791	1.0654	0.9586
1	B10	AICDA	57379	V16DRep3	1.033	V16D	V16DRep3_1	10	2	1.0293	1.0036	1.2506	0.9826
1	B11	AIFM2	84883	V16DRep3	1.178	V16D	V16DRep3_1	11	2	1.1811	0.9974	1.4262	0.9766
1	C02	APBB1	322	V16DRep3	0.575	V16D	V16DRep3_1	2	3	0.4809	1.1957	0.6961	1.1708
1	C03	APC	324	V16DRep3	0.392	V16D	V16DRep3_1	3	3	0.3411	1.1491	0.4746	1.1251
1	C05	AR	367	V16DRep3	0.68	V16D	V16DRep3_1	5	3	0.5561	1.2227	0.8232	1.1972
1	C06	ATF3	467	V16DRep3	0.856	V16D	V16DRep3_1	6	3	0.8039	1.0647	1.0363	1.0425
1	C07	BCAT1	586	V16DRep3	0.74	V16D	V16DRep3_1	7	3	0.8339	0.8874	0.8959	0.8689
1	C08	BCL2L14	79370	V16DRep3	0.934	V16D	V16DRep3_1	8	3	0.8473	1.1023	1.1308	1.0794
1	C09	BDKRB2	624	V16DRep3	0.832	V16D	V16DRep3_1	9	3	0.8991	0.9253	1.0073	0.906
1	C10	BHLHE40	8553	V16DRep3	1.009	V16D	V16DRep3_1	10	3	0.9937	1.0154	1.2215	0.9943
1	C11	BHLHE41	79365	V16DRep3	1.111	V16D	V16DRep3_1	11	3	1.1273	0.9855	1.345	0.965
1	D02	Gene11	Gene11	V16DRep3	0.394	V16D	V16DRep3_1	2	4	0.4462	0.8831	0.477	0.8646
1	D03	BTG2	7832	V16DRep3	0.435	V16D	V16DRep3_1	3	4	0.4205	1.0344	0.5266	1.0129
1	D04	CAMKK2	10645	V16DRep3	0.495	V16D	V16DRep3_1	4	4	0.4854	1.0197	0.5993	0.9984
1	D06	CASP1	834	V16DRep3	0.675	V16D	V16DRep3_1	6	4	0.7334	0.9204	0.8172	0.9012
1	D05	CASP10	843	V16DRep3	0.627	V16D	V16DRep3_1	5	4	0.62	1.0113	0.7591	0.9902
1	D07	CAV1	857	V16DRep3	0.857	V16D	V16DRep3_1	7	4	0.7504	1.1421	1.0375	1.1183
1	D08	CD82	3732	V16DRep3	0.646	V16D	V16DRep3_1	8	4	0.7479	0.8638	0.7821	0.8458
1	D09	CDKN2B	1030	V16DRep3	0.858	V16D	V16DRep3_1	9	4	0.7962	1.0777	1.0387	1.0552
1	D10	CEBPA	1050	V16DRep3	0.918	V16D	V16DRep3_1	10	4	0.9193	0.9986	1.1114	0.9778
1	D11	CEBPB	1051	V16DRep3	1.112	V16D	V16DRep3_1	11	4	1.112	1	1.3462	0.9791
1	E02	CEBPD	1052	V16DRep3	0.427	V16D	V16DRep3_1	2	5	0.4658	0.9166	0.5169	0.8975
1	E03	CLCA2	9635	V16DRep3	0.386	V16D	V16DRep3_1	3	5	0.3678	1.0495	0.4673	1.0276
1	E04	COL18A1	80781	V16DRep3	0.502	V16D	V16DRep3_1	4	5	0.5402	0.9292	0.6077	0.9098
1	E05	CRABP2	1382	V16DRep3	0.814	V16D	V16DRep3_1	5	5	0.7362	1.1056	0.9855	1.0826
1	E06	CTSD	1509	V16DRep3	0.855	V16D	V16DRep3_1	6	5	0.8583	0.9962	1.0351	0.9754
1	E07	CXXC1	30827	V16DRep3	0.786	V16D	V16DRep3_1	7	5	0.798	0.9849	0.9516	0.9644
1	E08	DDIT3	1649	V16DRep3	0.724	V16D	V16DRep3_1	8	5	0.7471	0.969	0.8765	0.9488
1	E10	DDIT4	54541	V16DRep3	0.904	V16D	V16DRep3_1	10	5	0.9243	0.978	1.0944	0.9576
1	E11	DHRS3	9249	V16DRep3	1.162	V16D	V16DRep3_1	11	5	1.1294	1.0289	1.4068	1.0074
1	F02	DNAJB9	4189	V16DRep3	0.73	V16D	V16DRep3_1	2	6	0.6221	1.1735	0.8838	1.1491
1	F03	DUSP5	1847	V16DRep3	0.33	V16D	V16DRep3_1	3	6	0.4269	0.7729	0.3995	0.7568
1	F04	E2F2	1870	V16DRep3	0.553	V16D	V16DRep3_1	4	6	0.5101	1.0841	0.6695	1.0615
1	F05	EBF1	1879	V16DRep3	0.695	V16D	V16DRep3_1	5	6	0.6385	1.0884	0.8414	1.0657
1	F06	EDEM1	9695	V16DRep3	0.814	V16D	V16DRep3_1	6	6	0.7153	1.138	0.9855	1.1143
1	F07	EDN2	1907	V16DRep3	0.545	V16D	V16DRep3_1	7	6	0.7228	0.754	0.6598	0.7382
1	F08	EGR2	1959	V16DRep3	0.85	V16D	V16DRep3_1	8	6	0.7713	1.102	1.0291	1.0791
1	F09	Gene12	Gene12	V16DRep3	0.899	V16D	V16DRep3_1	9	6	0.9021	0.9966	1.0884	0.9758
1	F10	EPHA2	1969	V16DRep3	0.89	V16D	V16DRep3_1	10	6	0.9247	0.9625	1.0775	0.9424
1	F11	ESR1	2099	V16DRep3	1.012	V16D	V16DRep3_1	11	6	1.0481	0.9656	1.2252	0.9454
1	G02	ETS1	2113	V16DRep3	0.5	V16D	V16DRep3_1	2	7	0.5276	0.9477	0.6053	0.9279
1	G03	ETV5	2119	V16DRep3	0.456	V16D	V16DRep3_1	3	7	0.4761	0.9579	0.5521	0.9379
1	G04	FAS	355	V16DRep3	0.607	V16D	V16DRep3_1	4	7	0.4986	1.2173	0.7349	1.1919
1	G05	FGF2	2247	V16DRep3	0.444	V16D	V16DRep3_1	5	7	0.5042	0.8806	0.5375	0.8622
1	G06	FHL2	2274	V16DRep3	0.479	V16D	V16DRep3_1	6	7	0.567	0.8448	0.5799	0.8272
1	G07	FLNA	2316	V16DRep3	0.84	V16D	V16DRep3_1	7	7	0.7204	1.166	1.0169	1.1417
1	G08	FLOT2	2319	V16DRep3	0.785	V16D	V16DRep3_1	8	7	0.8532	0.92	0.9504	0.9009
1	G09	FLT1	2321	V16DRep3	0.907	V16D	V16DRep3_1	9	7	0.8598	1.0549	1.0981	1.0329
1	G10	Gene1	Gene1	V16DRep3	0.838	V16D	V16DRep3_1	10	7	0.9102	0.9207	1.0145	0.9015
1	G11	GADD45A	1647	V16DRep3	1.049	V16D	V16DRep3_1	11	7	1.029	1.0194	1.27	0.9981
1	C04	KIF11	3832	V16DRep3	0.162	V16D	V16DRep3_1	4	3	0.3017	0.5369	0.1961	0.5257
1	E09	OTP-NTC	0	V16DRep3	0.826	V16D	V16DRep3_1	9	5	0.8088	1.0213	1	1
2	B02	GATA1	2623	MR49FRep1	0.652	MR49F	MR49FRep1_2	2	2	0.654	0.9969	0.7942	0.9393
2	B03	GCK	2645	MR49FRep1	0.663	MR49F	MR49FRep1_2	3	2	0.6851	0.9678	0.8076	0.9118
2	B04	GDF15	9518	MR49FRep1	0.757	MR49F	MR49FRep1_2	4	2	0.6928	1.0927	0.922	1.0296
2	B05	Gene2	Gene2	MR49FRep1	0.579	MR49F	MR49FRep1_2	5	2	0.6543	0.8849	0.7052	0.8338
2	B06	GPX2	2877	MR49FRep1	0.66	MR49F	MR49FRep1_2	6	2	0.63	1.0476	0.8039	0.987
2	B07	GREB1	9687	MR49FRep1	0.697	MR49F	MR49FRep1_2	7	2	0.667	1.0449	0.849	0.9846
2	B08	HIC1	3090	MR49FRep1	0.708	MR49F	MR49FRep1_2	8	2	0.7069	1.0016	0.8624	0.9437
2	B09	Gene3	Gene3	MR49FRep1	0.82	MR49F	MR49FRep1_2	9	2	0.7283	1.1259	0.9988	1.0609
2	B10	HMGCS2	3158	MR49FRep1	0.642	MR49F	MR49FRep1_2	10	2	0.7333	0.8755	0.782	0.8249
2	B11	ID1	3397	MR49FRep1	0.779	MR49F	MR49FRep1_2	11	2	0.7614	1.0231	0.9488	0.964
2	C02	ID2	3398	MR49FRep1	0.685	MR49F	MR49FRep1_2	2	3	0.6783	1.0099	0.8343	0.9516
2	C03	ITGA3	3675	MR49FRep1	0.656	MR49F	MR49FRep1_2	3	3	0.6551	1.0014	0.799	0.9435
2	C04	JAZF1	221895	MR49FRep1	0.697	MR49F	MR49FRep1_2	4	3	0.7574	0.9203	0.849	0.8671
2	C05	JUN	3725	MR49FRep1	0.839	MR49F	MR49FRep1_2	5	3	0.7139	1.1752	1.0219	1.1073
2	C06	Gene4	Gene4	MR49FRep1	0.447	MR49F	MR49FRep1_2	6	3	0.6798	0.6575	0.5445	0.6195
2	C07	Gene13	Gene13	MR49FRep1	0.884	MR49F	MR49FRep1_2	7	3	0.5983	1.4775	1.0767	1.3921
2	C08	KIF11	3832	MR49FRep1	0.221	MR49F	MR49FRep1_2	8	3	0.5201	0.4249	0.2692	0.4004
2	C09	KLF5	688	MR49FRep1	0.839	MR49F	MR49FRep1_2	9	3	0.6446	1.3015	1.0219	1.2263
2	C10	Gene14	Gene14	MR49FRep1	0.773	MR49F	MR49FRep1_2	10	3	0.808	0.9566	0.9415	0.9014
2	C11	LBP	3929	MR49FRep1	1.027	MR49F	MR49FRep1_2	11	3	0.8931	1.1499	1.2509	1.0834
2	D02	LIF	3976	MR49FRep1	0.751	MR49F	MR49FRep1_2	2	4	0.7007	1.0718	0.9147	1.0099
2	D03	MEIS1	4211	MR49FRep1	0.727	MR49F	MR49FRep1_2	3	4	0.7765	0.9363	0.8855	0.8822
2	D04	MYB	4602	MR49FRep1	0.744	MR49F	MR49FRep1_2	4	4	0.6308	1.1794	0.9062	1.1112
2	D05	MYC	4609	MR49FRep1	0.325	MR49F	MR49FRep1_2	5	4	0.59	0.5509	0.3959	0.519
2	D06	NDRG1	10397	MR49FRep1	0.741	MR49F	MR49FRep1_2	6	4	0.6449	1.149	0.9026	1.0826
2	D07	NFATC2	4773	MR49FRep1	0.858	MR49F	MR49FRep1_2	7	4	0.7291	1.1768	1.0451	1.1088
2	D08	NKX3-1	4824	MR49FRep1	0.767	MR49F	MR49FRep1_2	8	4	0.7613	1.0075	0.9342	0.9493
2	D09	NLRC4	58484	MR49FRep1	0.812	MR49F	MR49FRep1_2	9	4	0.87	0.9334	0.989	0.8794
2	D10	Gene15	Gene15	MR49FRep1	0.988	MR49F	MR49FRep1_2	10	4	0.8879	1.1128	1.2034	1.0485
2	D11	NR2F1	7025	MR49FRep1	0.508	MR49F	MR49FRep1_2	11	4	0.583	0.8713	0.6188	0.821
2	E02	NR4A1	3164	MR49FRep1	0.455	MR49F	MR49FRep1_2	2	5	0.5567	0.8173	0.5542	0.77
2	E03	Gene5	Gene5	MR49FRep1	0.737	MR49F	MR49FRep1_2	3	5	0.7207	1.0227	0.8977	0.9636
2	F04	OTP-NTC	0	MR49FRep1	0.821	MR49F	MR49FRep1_2	4	6	0.7736	1.0613	1	1
2	E04	PDLIM1	9124	MR49FRep1	0.926	MR49F	MR49FRep1_2	4	5	0.8914	1.0389	1.1279	0.9788
2	E05	PEG10	23089	MR49FRep1	0.805	MR49F	MR49FRep1_2	5	5	0.8651	0.9305	0.9805	0.8768
2	E06	PER1	5187	MR49FRep1	0.877	MR49F	MR49FRep1_2	6	5	0.7958	1.102	1.0682	1.0383
2	E07	PER2	8864	MR49FRep1	0.627	MR49F	MR49FRep1_2	7	5	0.7078	0.8858	0.7637	0.8346
2	E08	PGM1	5236	MR49FRep1	0.7	MR49F	MR49FRep1_2	8	5	0.6635	1.055	0.8526	0.994
2	E09	PHF19	26147	MR49FRep1	0.71	MR49F	MR49FRep1_2	9	5	0.8197	0.8662	0.8648	0.8161
2	E10	PKLR	5313	MR49FRep1	1.089	MR49F	MR49FRep1_2	10	5	0.883	1.2333	1.3264	1.1621
2	E11	PMAIP1	5366	MR49FRep1	0.396	MR49F	MR49FRep1_2	11	5	0.5024	0.7881	0.4823	0.7426
2	F02	PPARD	5467	MR49FRep1	0.593	MR49F	MR49FRep1_2	2	6	0.5096	1.1635	0.7223	1.0963
2	F03	PPM1J	333926	MR49FRep1	0.491	MR49F	MR49FRep1_2	3	6	0.593	0.828	0.5981	0.7802
2	F05	PPP2R5B	5526	MR49FRep1	0.784	MR49F	MR49FRep1_2	5	6	0.6756	1.1605	0.9549	1.0934
2	F06	PRDM15	63977	MR49FRep1	0.462	MR49F	MR49FRep1_2	6	6	0.5152	0.8968	0.5627	0.8449
2	F07	PRTN3	5657	MR49FRep1	0.466	MR49F	MR49FRep1_2	7	6	0.5783	0.8059	0.5676	0.7593
2	F08	PYCARD	29108	MR49FRep1	0.841	MR49F	MR49FRep1_2	8	6	0.7118	1.1816	1.0244	1.1133
2	F09	RNF144B	255488	MR49FRep1	0.637	MR49F	MR49FRep1_2	9	6	0.7201	0.8846	0.7759	0.8335
2	F10	Gene6	Gene6	MR49FRep1	0.77	MR49F	MR49FRep1_2	10	6	0.781	0.9859	0.9379	0.9289
2	F11	S100A2	6273	MR49FRep1	0.689	MR49F	MR49FRep1_2	11	6	0.5828	1.1823	0.8392	1.114
2	G02	SCN3B	55800	MR49FRep1	0.556	MR49F	MR49FRep1_2	2	7	0.576	0.9653	0.6772	0.9095
2	G03	SERPINA1	5265	MR49FRep1	0.668	MR49F	MR49FRep1_2	3	7	0.6908	0.967	0.8136	0.9111
2	G04	SERPINB5	5268	MR49FRep1	0.816	MR49F	MR49FRep1_2	4	7	0.7204	1.1327	0.9939	1.0672
2	G05	SFN	2810	MR49FRep1	0.509	MR49F	MR49FRep1_2	5	7	0.6007	0.8473	0.62	0.7983
2	G06	SFTPD	6441	MR49FRep1	0.506	MR49F	MR49FRep1_2	6	7	0.5003	1.0113	0.6163	0.9529
2	G07	SH2D1A	4068	MR49FRep1	0.632	MR49F	MR49FRep1_2	7	7	0.5712	1.1064	0.7698	1.0424
2	G08	SMAD3	4088	MR49FRep1	0.661	MR49F	MR49FRep1_2	8	7	0.6612	0.9997	0.8051	0.9419
2	G09	SMARCD3	6604	MR49FRep1	0.625	MR49F	MR49FRep1_2	9	7	0.6933	0.9015	0.7613	0.8494
2	G10	SNAI1	6615	MR49FRep1	0.791	MR49F	MR49FRep1_2	10	7	0.6897	1.1469	0.9635	1.0806
2	G11	SPP1	6696	MR49FRep1	0.544	MR49F	MR49FRep1_2	11	7	0.5837	0.932	0.6626	0.8782
2	B02	GATA1	2623	MR49FRep2	0.797	MR49F	MR49FRep2_2	2	2	0.7291	1.0932	0.7219	1.0677
2	B03	GCK	2645	MR49FRep2	0.742	MR49F	MR49FRep2_2	3	2	0.8803	0.8429	0.6721	0.8232
2	B04	GDF15	9518	MR49FRep2	1.008	MR49F	MR49FRep2_2	4	2	0.8704	1.1581	0.913	1.1311
2	B05	Gene2	Gene2	MR49FRep2	0.674	MR49F	MR49FRep2_2	5	2	0.8509	0.7921	0.6105	0.7736
2	B06	GPX2	2877	MR49FRep2	0.853	MR49F	MR49FRep2_2	6	2	0.8567	0.9957	0.7726	0.9725
2	B07	GREB1	9687	MR49FRep2	1.068	MR49F	MR49FRep2_2	7	2	0.8933	1.1956	0.9674	1.1677
2	B08	HIC1	3090	MR49FRep2	0.823	MR49F	MR49FRep2_2	8	2	0.8997	0.9148	0.7455	0.8935
2	B09	Gene3	Gene3	MR49FRep2	0.969	MR49F	MR49FRep2_2	9	2	0.8992	1.0776	0.8777	1.0525
2	B10	HMGCS2	3158	MR49FRep2	0.902	MR49F	MR49FRep2_2	10	2	0.963	0.9367	0.817	0.9148
2	B11	ID1	3397	MR49FRep2	1.1	MR49F	MR49FRep2_2	11	2	1.0804	1.0182	0.9964	0.9945
2	C02	ID2	3398	MR49FRep2	0.138	MR49F	MR49FRep2_2	2	3	0.3121	0.4422	0.125	0.4319
2	C03	ITGA3	3675	MR49FRep2	0.691	MR49F	MR49FRep2_2	3	3	0.5718	1.2085	0.6259	1.1803
2	C04	JAZF1	221895	MR49FRep2	0.711	MR49F	MR49FRep2_2	4	3	0.8255	0.8613	0.644	0.8412
2	C05	JUN	3725	MR49FRep2	0.876	MR49F	MR49FRep2_2	5	3	0.7773	1.127	0.7935	1.1008
2	C06	Gene4	Gene4	MR49FRep2	0.556	MR49F	MR49FRep2_2	6	3	0.7154	0.7772	0.5036	0.7591
2	C07	Gene13	Gene13	MR49FRep2	0.764	MR49F	MR49FRep2_2	7	3	0.5969	1.28	0.692	1.2501
2	C08	KIF11	3832	MR49FRep2	0.235	MR49F	MR49FRep2_2	8	3	0.4789	0.4908	0.2129	0.4793
2	C09	KLF5	688	MR49FRep2	0.844	MR49F	MR49FRep2_2	9	3	0.6484	1.3017	0.7645	1.2713
2	C10	Gene14	Gene14	MR49FRep2	0.722	MR49F	MR49FRep2_2	10	3	0.7731	0.9339	0.654	0.9121
2	C11	LBP	3929	MR49FRep2	0.924	MR49F	MR49FRep2_2	11	3	0.853	1.0832	0.837	1.058
2	D02	LIF	3976	MR49FRep2	0.973	MR49F	MR49FRep2_2	2	4	0.8436	1.1534	0.8813	1.1265
2	D03	MEIS1	4211	MR49FRep2	0.991	MR49F	MR49FRep2_2	3	4	1.0952	0.9049	0.8976	0.8838
2	D04	MYB	4602	MR49FRep2	1.074	MR49F	MR49FRep2_2	4	4	0.8885	1.2088	0.9728	1.1807
2	D05	MYC	4609	MR49FRep2	0.413	MR49F	MR49FRep2_2	5	4	0.8119	0.5087	0.3741	0.4968
2	D06	NDRG1	10397	MR49FRep2	0.948	MR49F	MR49FRep2_2	6	4	0.8539	1.1102	0.8587	1.0843
2	D07	NFATC2	4773	MR49FRep2	1.184	MR49F	MR49FRep2_2	7	4	0.9259	1.2788	1.0725	1.249
2	D08	NKX3-1	4824	MR49FRep2	0.847	MR49F	MR49FRep2_2	8	4	0.9065	0.9343	0.7672	0.9126
2	D09	NLRC4	58484	MR49FRep2	0.918	MR49F	MR49FRep2_2	9	4	0.953	0.9632	0.8315	0.9408
2	D10	Gene15	Gene15	MR49FRep2	1.09	MR49F	MR49FRep2_2	10	4	0.995	1.0955	0.9873	1.07
2	D11	NR2F1	7025	MR49FRep2	0.769	MR49F	MR49FRep2_2	11	4	0.8177	0.9404	0.6966	0.9185
2	E02	NR4A1	3164	MR49FRep2	0.546	MR49F	MR49FRep2_2	2	5	0.6371	0.857	0.4946	0.837
2	E03	Gene5	Gene5	MR49FRep2	0.875	MR49F	MR49FRep2_2	3	5	0.8764	0.9984	0.7926	0.9751
2	F04	OTP-NTC	0	MR49FRep2	1.104	MR49F	MR49FRep2_2	4	6	1.0783	1.0239	1	1
2	E04	PDLIM1	9124	MR49FRep2	1.198	MR49F	MR49FRep2_2	4	5	1.1827	1.0129	1.0851	0.9893
2	E05	PEG10	23089	MR49FRep2	1.22	MR49F	MR49FRep2_2	5	5	1.1939	1.0218	1.1051	0.998
2	E06	PER1	5187	MR49FRep2	1.14	MR49F	MR49FRep2_2	6	5	1.1252	1.0132	1.0326	0.9896
2	E07	PER2	8864	MR49FRep2	0.97	MR49F	MR49FRep2_2	7	5	1.0098	0.9606	0.8786	0.9382
2	E08	PGM1	5236	MR49FRep2	0.903	MR49F	MR49FRep2_2	8	5	0.9119	0.9902	0.8179	0.9671
2	E09	PHF19	26147	MR49FRep2	0.934	MR49F	MR49FRep2_2	9	5	0.9825	0.9506	0.846	0.9285
2	E10	PKLR	5313	MR49FRep2	1.162	MR49F	MR49FRep2_2	10	5	1.0224	1.1366	1.0525	1.1101
2	E11	PMAIP1	5366	MR49FRep2	0.703	MR49F	MR49FRep2_2	11	5	0.7885	0.8916	0.6368	0.8708
2	F02	PPARD	5467	MR49FRep2	0.733	MR49F	MR49FRep2_2	2	6	0.7207	1.0171	0.6639	0.9934
2	F03	PPM1J	333926	MR49FRep2	0.807	MR49F	MR49FRep2_2	3	6	0.8599	0.9385	0.731	0.9166
2	F05	PPP2R5B	5526	MR49FRep2	1.095	MR49F	MR49FRep2_2	5	6	0.9817	1.1154	0.9918	1.0894
2	F06	PRDM15	63977	MR49FRep2	0.77	MR49F	MR49FRep2_2	6	6	0.8118	0.9485	0.6975	0.9264
2	F07	PRTN3	5657	MR49FRep2	0.752	MR49F	MR49FRep2_2	7	6	0.8839	0.8508	0.6812	0.831
2	F08	PYCARD	29108	MR49FRep2	1.168	MR49F	MR49FRep2_2	8	6	1.0037	1.1637	1.058	1.1366
2	F09	RNF144B	255488	MR49FRep2	0.815	MR49F	MR49FRep2_2	9	6	0.9265	0.8797	0.7382	0.8592
2	F10	Gene6	Gene6	MR49FRep2	0.959	MR49F	MR49FRep2_2	10	6	0.9699	0.9888	0.8687	0.9657
2	F11	S100A2	6273	MR49FRep2	0.977	MR49F	MR49FRep2_2	11	6	0.8789	1.1116	0.885	1.0857
2	G02	SCN3B	55800	MR49FRep2	1.055	MR49F	MR49FRep2_2	2	7	1.0495	1.0053	0.9556	0.9818
2	G03	SERPINA1	5265	MR49FRep2	0.985	MR49F	MR49FRep2_2	3	7	1.0387	0.9483	0.8922	0.9262
2	G04	SERPINB5	5268	MR49FRep2	1.055	MR49F	MR49FRep2_2	4	7	0.9689	1.0889	0.9556	1.0635
2	G05	SFN	2810	MR49FRep2	0.711	MR49F	MR49FRep2_2	5	7	0.8139	0.8736	0.644	0.8532
2	G06	SFTPD	6441	MR49FRep2	0.752	MR49F	MR49FRep2_2	6	7	0.7406	1.0154	0.6812	0.9917
2	G07	SH2D1A	4068	MR49FRep2	0.94	MR49F	MR49FRep2_2	7	7	0.9055	1.0381	0.8514	1.014
2	G08	SMAD3	4088	MR49FRep2	1.159	MR49F	MR49FRep2_2	8	7	1.0504	1.1034	1.0498	1.0776
2	G09	SMARCD3	6604	MR49FRep2	0.85	MR49F	MR49FRep2_2	9	7	0.9917	0.8571	0.7699	0.8371
2	G10	SNAI1	6615	MR49FRep2	1.032	MR49F	MR49FRep2_2	10	7	0.9433	1.0941	0.9348	1.0686
2	G11	SPP1	6696	MR49FRep2	0.844	MR49F	MR49FRep2_2	11	7	0.8886	0.9498	0.7645	0.9277
2	B02	GATA1	2623	MR49FRep3	0.875	MR49F	MR49FRep3_2	2	2	0.8725	1.0029	0.7353	0.9445
2	B03	GCK	2645	MR49FRep3	0.879	MR49F	MR49FRep3_2	3	2	0.9211	0.9543	0.7387	0.8987
2	B04	GDF15	9518	MR49FRep3	1.027	MR49F	MR49FRep3_2	4	2	0.9058	1.1338	0.863	1.0677
2	B05	Gene2	Gene2	MR49FRep3	0.726	MR49F	MR49FRep3_2	5	2	0.8942	0.8119	0.6101	0.7646
2	B06	GPX2	2877	MR49FRep3	0.96	MR49F	MR49FRep3_2	6	2	0.9164	1.0476	0.8067	0.9866
2	B07	GREB1	9687	MR49FRep3	1.074	MR49F	MR49FRep3_2	7	2	0.9425	1.1395	0.9025	1.0732
2	B08	HIC1	3090	MR49FRep3	0.943	MR49F	MR49FRep3_2	8	2	0.9403	1.0029	0.7924	0.9445
2	B09	Gene3	Gene3	MR49FRep3	0.989	MR49F	MR49FRep3_2	9	2	0.9981	0.9909	0.8311	0.9332
2	B10	HMGCS2	3158	MR49FRep3	1.059	MR49F	MR49FRep3_2	10	2	1.0586	1.0004	0.8899	0.9421
2	B11	ID1	3397	MR49FRep3	1.137	MR49F	MR49FRep3_2	11	2	1.1443	0.9936	0.9555	0.9357
2	C02	ID2	3398	MR49FRep3	0.881	MR49F	MR49FRep3_2	2	3	0.8649	1.0186	0.7403	0.9592
2	C03	ITGA3	3675	MR49FRep3	0.862	MR49F	MR49FRep3_2	3	3	0.8421	1.0237	0.7244	0.964
2	C04	JAZF1	221895	MR49FRep3	0.839	MR49F	MR49FRep3_2	4	3	0.9375	0.8949	0.705	0.8428
2	C05	JUN	3725	MR49FRep3	1.042	MR49F	MR49FRep3_2	5	3	0.8981	1.1602	0.8756	1.0926
2	C06	Gene4	Gene4	MR49FRep3	0.631	MR49F	MR49FRep3_2	6	3	0.8875	0.711	0.5303	0.6696
2	C07	Gene13	Gene13	MR49FRep3	1.092	MR49F	MR49FRep3_2	7	3	0.7829	1.3949	0.9176	1.3136
2	C08	KIF11	3832	MR49FRep3	0.252	MR49F	MR49FRep3_2	8	3	0.6846	0.3681	0.2118	0.3467
2	C09	KLF5	688	MR49FRep3	1.245	MR49F	MR49FRep3_2	9	3	0.886	1.4052	1.0462	1.3233
2	C10	Gene14	Gene14	MR49FRep3	0.903	MR49F	MR49FRep3_2	10	3	1.0305	0.8763	0.7588	0.8253
2	C11	LBP	3929	MR49FRep3	1.21	MR49F	MR49FRep3_2	11	3	1.0892	1.1109	1.0168	1.0462
2	D02	LIF	3976	MR49FRep3	0.986	MR49F	MR49FRep3_2	2	4	0.9445	1.0439	0.8286	0.9831
2	D03	MEIS1	4211	MR49FRep3	1.009	MR49F	MR49FRep3_2	3	4	1.0677	0.945	0.8479	0.89
2	D04	MYB	4602	MR49FRep3	1.02	MR49F	MR49FRep3_2	4	4	0.8578	1.1891	0.8571	1.1199
2	D05	MYC	4609	MR49FRep3	0.412	MR49F	MR49FRep3_2	5	4	0.7683	0.5363	0.3462	0.505
2	D06	NDRG1	10397	MR49FRep3	0.938	MR49F	MR49FRep3_2	6	4	0.8275	1.1335	0.7882	1.0675
2	D07	NFATC2	4773	MR49FRep3	1.193	MR49F	MR49FRep3_2	7	4	0.9881	1.2073	1.0025	1.137
2	D08	NKX3-1	4824	MR49FRep3	1.082	MR49F	MR49FRep3_2	8	4	1.0738	1.0077	0.9092	0.949
2	D09	NLRC4	58484	MR49FRep3	1.131	MR49F	MR49FRep3_2	9	4	1.2205	0.9266	0.9504	0.8727
2	D10	Gene15	Gene15	MR49FRep3	1.411	MR49F	MR49FRep3_2	10	4	1.2788	1.1034	1.1857	1.0391
2	D11	NR2F1	7025	MR49FRep3	0.935	MR49F	MR49FRep3_2	11	4	1.0054	0.93	0.7857	0.8758
2	E02	NR4A1	3164	MR49FRep3	0.616	MR49F	MR49FRep3_2	2	5	0.7101	0.8675	0.5176	0.817
2	E03	Gene5	Gene5	MR49FRep3	0.933	MR49F	MR49FRep3_2	3	5	0.9085	1.027	0.784	0.9672
2	F04	OTP-NTC	0	MR49FRep3	1.19	MR49F	MR49FRep3_2	4	6	1.1207	1.0619	1	1
2	E04	PDLIM1	9124	MR49FRep3	1.121	MR49F	MR49FRep3_2	4	5	1.1259	0.9957	0.942	0.9377
2	E05	PEG10	23089	MR49FRep3	1.101	MR49F	MR49FRep3_2	5	5	1.0861	1.0137	0.9252	0.9547
2	E06	PER1	5187	MR49FRep3	1.022	MR49F	MR49FRep3_2	6	5	1.0299	0.9923	0.8588	0.9345
2	E07	PER2	8864	MR49FRep3	1.005	MR49F	MR49FRep3_2	7	5	1.0337	0.9723	0.8445	0.9156
2	E08	PGM1	5236	MR49FRep3	1.112	MR49F	MR49FRep3_2	8	5	1.0451	1.064	0.9345	1.002
2	E09	PHF19	26147	MR49FRep3	0.969	MR49F	MR49FRep3_2	9	5	1.1234	0.8626	0.8143	0.8123
2	E10	PKLR	5313	MR49FRep3	1.42	MR49F	MR49FRep3_2	10	5	1.2053	1.1781	1.1933	1.1095
2	E11	PMAIP1	5366	MR49FRep3	0.74	MR49F	MR49FRep3_2	11	5	0.8516	0.8689	0.6218	0.8183
2	F02	PPARD	5467	MR49FRep3	0.891	MR49F	MR49FRep3_2	2	6	0.869	1.0253	0.7487	0.9656
2	F03	PPM1J	333926	MR49FRep3	0.867	MR49F	MR49FRep3_2	3	6	0.9487	0.9139	0.7286	0.8606
2	F05	PPP2R5B	5526	MR49FRep3	1.055	MR49F	MR49FRep3_2	5	6	1.007	1.0476	0.8866	0.9866
2	F06	PRDM15	63977	MR49FRep3	0.841	MR49F	MR49FRep3_2	6	6	0.8575	0.9808	0.7067	0.9236
2	F07	PRTN3	5657	MR49FRep3	0.844	MR49F	MR49FRep3_2	7	6	0.9592	0.8799	0.7092	0.8287
2	F08	PYCARD	29108	MR49FRep3	1.242	MR49F	MR49FRep3_2	8	6	1.105	1.1239	1.0437	1.0585
2	F09	RNF144B	255488	MR49FRep3	0.986	MR49F	MR49FRep3_2	9	6	1.075	0.9172	0.8286	0.8638
2	F10	Gene6	Gene6	MR49FRep3	1.166	MR49F	MR49FRep3_2	10	6	1.1677	0.9985	0.9798	0.9404
2	F11	S100A2	6273	MR49FRep3	1.14	MR49F	MR49FRep3_2	11	6	1.0674	1.068	0.958	1.0058
2	G02	SCN3B	55800	MR49FRep3	1.119	MR49F	MR49FRep3_2	2	7	1.1016	1.0158	0.9403	0.9566
2	G03	SERPINA1	5265	MR49FRep3	0.946	MR49F	MR49FRep3_2	3	7	1.0469	0.9036	0.795	0.851
2	G04	SERPINB5	5268	MR49FRep3	1.097	MR49F	MR49FRep3_2	4	7	0.9703	1.1306	0.9218	1.0647
2	G05	SFN	2810	MR49FRep3	0.71	MR49F	MR49FRep3_2	5	7	0.8397	0.8455	0.5966	0.7963
2	G06	SFTPD	6441	MR49FRep3	0.82	MR49F	MR49FRep3_2	6	7	0.7722	1.062	0.6891	1.0001
2	G07	SH2D1A	4068	MR49FRep3	0.92	MR49F	MR49FRep3_2	7	7	0.8717	1.0554	0.7731	0.9939
2	G08	SMAD3	4088	MR49FRep3	1.042	MR49F	MR49FRep3_2	8	7	0.9749	1.0688	0.8756	1.0065
2	G09	SMARCD3	6604	MR49FRep3	0.86	MR49F	MR49FRep3_2	9	7	0.9984	0.8614	0.7227	0.8112
2	G10	SNAI1	6615	MR49FRep3	1.179	MR49F	MR49FRep3_2	10	7	1.1017	1.0701	0.9908	1.0078
2	G11	SPP1	6696	MR49FRep3	1.208	MR49F	MR49FRep3_2	11	7	1.2368	0.9767	1.0151	0.9198
2	B02	GATA1	2623	V16DRep1	0.531	V16D	V16DRep1_2	2	2	0.5331	0.996	1.1619	0.9283
2	B03	GCK	2645	V16DRep1	0.52	V16D	V16DRep1_2	3	2	0.4957	1.0491	1.1379	0.9778
2	B04	GDF15	9518	V16DRep1	0.477	V16D	V16DRep1_2	4	2	0.4997	0.9545	1.0438	0.8897
2	B05	Gene2	Gene2	V16DRep1	0.548	V16D	V16DRep1_2	5	2	0.602	0.9103	1.1991	0.8484
2	B06	GPX2	2877	V16DRep1	0.745	V16D	V16DRep1_2	6	2	0.7507	0.9924	1.6302	0.9249
2	B07	GREB1	9687	V16DRep1	0.946	V16D	V16DRep1_2	7	2	0.8296	1.1403	2.07	1.0628
2	B08	HIC1	3090	V16DRep1	0.838	V16D	V16DRep1_2	8	2	0.8637	0.9703	1.8337	0.9043
2	B09	Gene3	Gene3	V16DRep1	0.954	V16D	V16DRep1_2	9	2	0.9224	1.0343	2.0875	0.964
2	B10	HMGCS2	3158	V16DRep1	1.017	V16D	V16DRep1_2	10	2	1.0585	0.9608	2.2254	0.8955
2	B11	ID1	3397	V16DRep1	1.288	V16D	V16DRep1_2	11	2	1.2731	1.0117	2.8184	0.943
2	C02	ID2	3398	V16DRep1	0.414	V16D	V16DRep1_2	2	3	0.4348	0.9521	0.9059	0.8874
2	C03	ITGA3	3675	V16DRep1	0.461	V16D	V16DRep1_2	3	3	0.4209	1.0953	1.0088	1.0209
2	C04	JAZF1	221895	V16DRep1	0.394	V16D	V16DRep1_2	4	3	0.465	0.8473	0.8621	0.7897
2	C05	JUN	3725	V16DRep1	0.602	V16D	V16DRep1_2	5	3	0.5205	1.1566	1.3173	1.078
2	C06	Gene4	Gene4	V16DRep1	0.405	V16D	V16DRep1_2	6	3	0.6188	0.6545	0.8862	0.61
2	C07	Gene13	Gene13	V16DRep1	0.914	V16D	V16DRep1_2	7	3	0.6048	1.5112	2	1.4085
2	C08	KIF11	3832	V16DRep1	0.235	V16D	V16DRep1_2	8	3	0.56	0.4197	0.5142	0.3911
2	C09	KLF5	688	V16DRep1	0.945	V16D	V16DRep1_2	9	3	0.7199	1.3127	2.0678	1.2234
2	C10	Gene14	Gene14	V16DRep1	0.84	V16D	V16DRep1_2	10	3	0.887	0.9471	1.8381	0.8827
2	C11	LBP	3929	V16DRep1	1.13	V16D	V16DRep1_2	11	3	1.0785	1.0478	2.4726	0.9765
2	D02	LIF	3976	V16DRep1	0.442	V16D	V16DRep1_2	2	4	0.3904	1.1323	0.9672	1.0553
2	D03	MEIS1	4211	V16DRep1	0.409	V16D	V16DRep1_2	3	4	0.433	0.9447	0.895	0.8805
2	D04	MYB	4602	V16DRep1	0.392	V16D	V16DRep1_2	4	4	0.3439	1.1399	0.8578	1.0624
2	D05	MYC	4609	V16DRep1	0.336	V16D	V16DRep1_2	5	4	0.4916	0.6834	0.7352	0.637
2	D06	NDRG1	10397	V16DRep1	0.833	V16D	V16DRep1_2	6	4	0.7141	1.1664	1.8228	1.0871
2	D07	NFATC2	4773	V16DRep1	0.865	V16D	V16DRep1_2	7	4	0.8202	1.0547	1.8928	0.983
2	D08	NKX3-1	4824	V16DRep1	0.887	V16D	V16DRep1_2	8	4	0.8816	1.0062	1.9409	0.9378
2	D09	NLRC4	58484	V16DRep1	1.059	V16D	V16DRep1_2	9	4	1.0645	0.9949	2.3173	0.9272
2	D10	Gene15	Gene15	V16DRep1	1.105	V16D	V16DRep1_2	10	4	1.0819	1.0213	2.4179	0.9519
2	D11	NR2F1	7025	V16DRep1	1.03	V16D	V16DRep1_2	11	4	1.1045	0.9326	2.2538	0.8692
2	E02	NR4A1	3164	V16DRep1	0.322	V16D	V16DRep1_2	2	5	0.4111	0.7832	0.7046	0.73
2	E03	Gene5	Gene5	V16DRep1	0.574	V16D	V16DRep1_2	3	5	0.5053	1.136	1.256	1.0587
2	F04	OTP-NTC	0	V16DRep1	0.457	V16D	V16DRep1_2	4	6	0.4259	1.0729	1	1
2	E04	PDLIM1	9124	V16DRep1	0.554	V16D	V16DRep1_2	4	5	0.5959	0.9297	1.2123	0.8665
2	E05	PEG10	23089	V16DRep1	0.664	V16D	V16DRep1_2	5	5	0.6554	1.0131	1.453	0.9443
2	E06	PER1	5187	V16DRep1	0.756	V16D	V16DRep1_2	6	5	0.7169	1.0546	1.6543	0.9829
2	E07	PER2	8864	V16DRep1	0.666	V16D	V16DRep1_2	7	5	0.7611	0.875	1.4573	0.8155
2	E08	PGM1	5236	V16DRep1	0.825	V16D	V16DRep1_2	8	5	0.836	0.9869	1.8053	0.9198
2	E09	PHF19	26147	V16DRep1	1.012	V16D	V16DRep1_2	9	5	0.9627	1.0512	2.2144	0.9797
2	E10	PKLR	5313	V16DRep1	0.967	V16D	V16DRep1_2	10	5	1.01	0.9574	2.116	0.8923
2	E11	PMAIP1	5366	V16DRep1	1.09	V16D	V16DRep1_2	11	5	1.0693	1.0194	2.3851	0.9501
2	F02	PPARD	5467	V16DRep1	0.423	V16D	V16DRep1_2	2	6	0.3607	1.1728	0.9256	1.093
2	F03	PPM1J	333926	V16DRep1	0.314	V16D	V16DRep1_2	3	6	0.3772	0.8325	0.6871	0.7759
2	F05	PPP2R5B	5526	V16DRep1	0.45	V16D	V16DRep1_2	5	6	0.4045	1.1124	0.9847	1.0368
2	F06	PRDM15	63977	V16DRep1	0.346	V16D	V16DRep1_2	6	6	0.4174	0.8289	0.7571	0.7725
2	F07	PRTN3	5657	V16DRep1	0.592	V16D	V16DRep1_2	7	6	0.6287	0.9416	1.2954	0.8776
2	F08	PYCARD	29108	V16DRep1	0.944	V16D	V16DRep1_2	8	6	0.867	1.0888	2.0656	1.0148
2	F09	RNF144B	255488	V16DRep1	0.865	V16D	V16DRep1_2	9	6	0.9117	0.9488	1.8928	0.8843
2	F10	Gene6	Gene6	V16DRep1	0.948	V16D	V16DRep1_2	10	6	0.9705	0.9768	2.0744	0.9104
2	F11	S100A2	6273	V16DRep1	1.08	V16D	V16DRep1_2	11	6	1.0772	1.0026	2.3632	0.9344
2	G02	SCN3B	55800	V16DRep1	0.482	V16D	V16DRep1_2	2	7	0.4983	0.9674	1.0547	0.9016
2	G03	SERPINA1	5265	V16DRep1	0.488	V16D	V16DRep1_2	3	7	0.4799	1.0168	1.0678	0.9477
2	G04	SERPINB5	5268	V16DRep1	0.492	V16D	V16DRep1_2	4	7	0.4351	1.1307	1.0766	1.0539
2	G05	SFN	2810	V16DRep1	0.3	V16D	V16DRep1_2	5	7	0.4394	0.6828	0.6565	0.6363
2	G06	SFTPD	6441	V16DRep1	0.649	V16D	V16DRep1_2	6	7	0.5048	1.2858	1.4201	1.1984
2	G07	SH2D1A	4068	V16DRep1	0.601	V16D	V16DRep1_2	7	7	0.6551	0.9174	1.3151	0.855
2	G08	SMAD3	4088	V16DRep1	0.868	V16D	V16DRep1_2	8	7	0.7964	1.09	1.8993	1.0159
2	G09	SMARCD3	6604	V16DRep1	0.819	V16D	V16DRep1_2	9	7	0.8936	0.9165	1.7921	0.8542
2	G10	SNAI1	6615	V16DRep1	1.022	V16D	V16DRep1_2	10	7	1.0023	1.0196	2.2363	0.9503
2	G11	SPP1	6696	V16DRep1	1.14	V16D	V16DRep1_2	11	7	1.1547	0.9873	2.4945	0.9202
2	B02	GATA1	2623	V16DRep2	0.837	V16D	V16DRep2_2	2	2	0.8092	1.0343	1.4633	0.8699
2	B03	GCK	2645	V16DRep2	0.518	V16D	V16DRep2_2	3	2	0.5497	0.9424	0.9056	0.7925
2	B04	GDF15	9518	V16DRep2	0.431	V16D	V16DRep2_2	4	2	0.4674	0.9222	0.7535	0.7755
2	B05	Gene2	Gene2	V16DRep2	0.547	V16D	V16DRep2_2	5	2	0.57	0.9596	0.9563	0.807
2	B06	GPX2	2877	V16DRep2	0.732	V16D	V16DRep2_2	6	2	0.759	0.9645	1.2797	0.8111
2	B07	GREB1	9687	V16DRep2	0.992	V16D	V16DRep2_2	7	2	0.8622	1.1506	1.7343	0.9676
2	B08	HIC1	3090	V16DRep2	0.914	V16D	V16DRep2_2	8	2	0.9172	0.9965	1.5979	0.838
2	B09	Gene3	Gene3	V16DRep2	1	V16D	V16DRep2_2	9	2	0.9936	1.0064	1.7483	0.8464
2	B10	HMGCS2	3158	V16DRep2	1.143	V16D	V16DRep2_2	10	2	1.1407	1.002	1.9983	0.8427
2	B11	ID1	3397	V16DRep2	1.343	V16D	V16DRep2_2	11	2	1.3401	1.0022	2.3479	0.8428
2	C02	ID2	3398	V16DRep2	0.445	V16D	V16DRep2_2	2	3	0.5193	0.8569	0.778	0.7207
2	C03	ITGA3	3675	V16DRep2	0.493	V16D	V16DRep2_2	3	3	0.4329	1.1389	0.8619	0.9578
2	C04	JAZF1	221895	V16DRep2	0.401	V16D	V16DRep2_2	4	3	0.4705	0.8523	0.701	0.7167
2	C05	JUN	3725	V16DRep2	0.576	V16D	V16DRep2_2	5	3	0.5175	1.113	1.007	0.936
2	C06	Gene4	Gene4	V16DRep2	0.423	V16D	V16DRep2_2	6	3	0.6196	0.6827	0.7395	0.5742
2	C07	Gene13	Gene13	V16DRep2	0.915	V16D	V16DRep2_2	7	3	0.5922	1.5451	1.5997	1.2994
2	C08	KIF11	3832	V16DRep2	0.2	V16D	V16DRep2_2	8	3	0.5339	0.3746	0.3497	0.315
2	C09	KLF5	688	V16DRep2	0.939	V16D	V16DRep2_2	9	3	0.7229	1.2989	1.6416	1.0923
2	C10	Gene14	Gene14	V16DRep2	0.948	V16D	V16DRep2_2	10	3	0.9687	0.9786	1.6573	0.823
2	C11	LBP	3929	V16DRep2	1.288	V16D	V16DRep2_2	11	3	1.2319	1.0456	2.2517	0.8793
2	D02	LIF	3976	V16DRep2	0.578	V16D	V16DRep2_2	2	4	0.5207	1.11	1.0105	0.9335
2	D03	MEIS1	4211	V16DRep2	0.506	V16D	V16DRep2_2	3	4	0.5571	0.9082	0.8846	0.7638
2	D04	MYB	4602	V16DRep2	0.53	V16D	V16DRep2_2	4	4	0.4436	1.1948	0.9266	1.0048
2	D05	MYC	4609	V16DRep2	0.328	V16D	V16DRep2_2	5	4	0.5066	0.6475	0.5734	0.5445
2	D06	NDRG1	10397	V16DRep2	0.768	V16D	V16DRep2_2	6	4	0.6592	1.1651	1.3427	0.9798
2	D07	NFATC2	4773	V16DRep2	0.829	V16D	V16DRep2_2	7	4	0.7683	1.0791	1.4493	0.9075
2	D08	NKX3-1	4824	V16DRep2	0.849	V16D	V16DRep2_2	8	4	0.8386	1.0124	1.4843	0.8514
2	D09	NLRC4	58484	V16DRep2	1.002	V16D	V16DRep2_2	9	4	1.0071	0.9949	1.7517	0.8367
2	D10	Gene15	Gene15	V16DRep2	1.098	V16D	V16DRep2_2	10	4	1.0969	1.001	1.9196	0.8419
2	D11	NR2F1	7025	V16DRep2	1.189	V16D	V16DRep2_2	11	4	1.231	0.9659	2.0787	0.8123
2	E02	NR4A1	3164	V16DRep2	0.361	V16D	V16DRep2_2	2	5	0.489	0.7383	0.6311	0.6209
2	E03	Gene5	Gene5	V16DRep2	0.596	V16D	V16DRep2_2	3	5	0.5099	1.1688	1.042	0.9829
2	F04	OTP-NTC	0	V16DRep2	0.572	V16D	V16DRep2_2	4	6	0.481	1.1891	1	1
2	E04	PDLIM1	9124	V16DRep2	0.574	V16D	V16DRep2_2	4	5	0.6185	0.928	1.0035	0.7804
2	E05	PEG10	23089	V16DRep2	0.642	V16D	V16DRep2_2	5	5	0.6469	0.9925	1.1224	0.8347
2	E06	PER1	5187	V16DRep2	0.711	V16D	V16DRep2_2	6	5	0.6856	1.0371	1.243	0.8722
2	E07	PER2	8864	V16DRep2	0.686	V16D	V16DRep2_2	7	5	0.7554	0.9081	1.1993	0.7637
2	E08	PGM1	5236	V16DRep2	0.848	V16D	V16DRep2_2	8	5	0.8488	0.9991	1.4825	0.8402
2	E09	PHF19	26147	V16DRep2	0.979	V16D	V16DRep2_2	9	5	0.9546	1.0256	1.7115	0.8625
2	E10	PKLR	5313	V16DRep2	1.026	V16D	V16DRep2_2	10	5	1.0439	0.9829	1.7937	0.8266
2	E11	PMAIP1	5366	V16DRep2	1.185	V16D	V16DRep2_2	11	5	1.1899	0.9959	2.0717	0.8375
2	F02	PPARD	5467	V16DRep2	0.644	V16D	V16DRep2_2	2	6	0.5156	1.249	1.1259	1.0504
2	F03	PPM1J	333926	V16DRep2	0.218	V16D	V16DRep2_2	3	6	0.3739	0.5831	0.3811	0.4903
2	F05	PPP2R5B	5526	V16DRep2	0.545	V16D	V16DRep2_2	5	6	0.4714	1.1561	0.9528	0.9723
2	F06	PRDM15	63977	V16DRep2	0.407	V16D	V16DRep2_2	6	6	0.4769	0.8534	0.7115	0.7177
2	F07	PRTN3	5657	V16DRep2	0.644	V16D	V16DRep2_2	7	6	0.693	0.9293	1.1259	0.7815
2	F08	PYCARD	29108	V16DRep2	1.037	V16D	V16DRep2_2	8	6	0.9302	1.1148	1.8129	0.9375
2	F09	RNF144B	255488	V16DRep2	0.86	V16D	V16DRep2_2	9	6	0.928	0.9267	1.5035	0.7793
2	F10	Gene6	Gene6	V16DRep2	0.982	V16D	V16DRep2_2	10	6	1.0164	0.9662	1.7168	0.8125
2	F11	S100A2	6273	V16DRep2	1.216	V16D	V16DRep2_2	11	6	1.1858	1.0255	2.1259	0.8624
2	G02	SCN3B	55800	V16DRep2	0.6	V16D	V16DRep2_2	2	7	0.6255	0.9592	1.049	0.8067
2	G03	SERPINA1	5265	V16DRep2	0.473	V16D	V16DRep2_2	3	7	0.5053	0.936	0.8269	0.7872
2	G04	SERPINB5	5268	V16DRep2	0.591	V16D	V16DRep2_2	4	7	0.4801	1.2311	1.0332	1.0353
2	G05	SFN	2810	V16DRep2	0.336	V16D	V16DRep2_2	5	7	0.4761	0.7058	0.5874	0.5935
2	G06	SFTPD	6441	V16DRep2	0.678	V16D	V16DRep2_2	6	7	0.5397	1.2562	1.1853	1.0564
2	G07	SH2D1A	4068	V16DRep2	0.672	V16D	V16DRep2_2	7	7	0.7154	0.9393	1.1748	0.79
2	G08	SMAD3	4088	V16DRep2	0.961	V16D	V16DRep2_2	8	7	0.8812	1.0905	1.6801	0.9171
2	G09	SMARCD3	6604	V16DRep2	0.88	V16D	V16DRep2_2	9	7	0.9587	0.9179	1.5385	0.7719
2	G10	SNAI1	6615	V16DRep2	1.093	V16D	V16DRep2_2	10	7	1.0604	1.0307	1.9108	0.8668
2	G11	SPP1	6696	V16DRep2	1.195	V16D	V16DRep2_2	11	7	1.2217	0.9781	2.0892	0.8226
2	B02	GATA1	2623	V16DRep3	0.745	V16D	V16DRep3_2	2	2	0.7199	1.0349	1.0828	0.9417
2	B03	GCK	2645	V16DRep3	0.474	V16D	V16DRep3_2	3	2	0.5132	0.9237	0.689	0.8404
2	B04	GDF15	9518	V16DRep3	0.448	V16D	V16DRep3_2	4	2	0.4638	0.9659	0.6512	0.8788
2	B05	Gene2	Gene2	V16DRep3	0.526	V16D	V16DRep3_2	5	2	0.565	0.9309	0.7645	0.847
2	B06	GPX2	2877	V16DRep3	0.733	V16D	V16DRep3_2	6	2	0.7446	0.9844	1.0654	0.8957
2	B07	GREB1	9687	V16DRep3	0.959	V16D	V16DRep3_2	7	2	0.8604	1.1146	1.3939	1.0141
2	B08	HIC1	3090	V16DRep3	0.968	V16D	V16DRep3_2	8	2	0.9532	1.0155	1.407	0.924
2	B09	Gene3	Gene3	V16DRep3	1.142	V16D	V16DRep3_2	9	2	1.1296	1.011	1.6599	0.9199
2	B10	HMGCS2	3158	V16DRep3	1.271	V16D	V16DRep3_2	10	2	1.2732	0.9982	1.8474	0.9083
2	B11	ID1	3397	V16DRep3	1.384	V16D	V16DRep3_2	11	2	1.3624	1.0159	2.0116	0.9243
2	C02	ID2	3398	V16DRep3	0.444	V16D	V16DRep3_2	2	3	0.5165	0.8597	0.6453	0.7822
2	C03	ITGA3	3675	V16DRep3	0.502	V16D	V16DRep3_2	3	3	0.4757	1.0553	0.7297	0.9602
2	C04	JAZF1	221895	V16DRep3	0.547	V16D	V16DRep3_2	4	3	0.5815	0.9407	0.7951	0.8559
2	C05	JUN	3725	V16DRep3	0.712	V16D	V16DRep3_2	5	3	0.6724	1.0588	1.0349	0.9634
2	C06	Gene4	Gene4	V16DRep3	0.596	V16D	V16DRep3_2	6	3	0.8068	0.7387	0.8663	0.6721
2	C07	Gene13	Gene13	V16DRep3	1.129	V16D	V16DRep3_2	7	3	0.7532	1.499	1.641	1.3639
2	C08	KIF11	3832	V16DRep3	0.237	V16D	V16DRep3_2	8	3	0.6851	0.346	0.3445	0.3148
2	C09	KLF5	688	V16DRep3	1.294	V16D	V16DRep3_2	9	3	1.0027	1.2905	1.8808	1.1742
2	C10	Gene14	Gene14	V16DRep3	1.269	V16D	V16DRep3_2	10	3	1.2511	1.0143	1.8445	0.9229
2	C11	LBP	3929	V16DRep3	1.406	V16D	V16DRep3_2	11	3	1.4006	1.0038	2.0436	0.9134
2	D02	LIF	3976	V16DRep3	0.634	V16D	V16DRep3_2	2	4	0.5677	1.1169	0.9215	1.0162
2	D03	MEIS1	4211	V16DRep3	0.628	V16D	V16DRep3_2	3	4	0.6451	0.9734	0.9128	0.8857
2	D04	MYB	4602	V16DRep3	0.554	V16D	V16DRep3_2	4	4	0.5022	1.1031	0.8052	1.0036
2	D05	MYC	4609	V16DRep3	0.416	V16D	V16DRep3_2	5	4	0.6229	0.6679	0.6047	0.6077
2	D06	NDRG1	10397	V16DRep3	0.988	V16D	V16DRep3_2	6	4	0.8569	1.153	1.436	1.0491
2	D07	NFATC2	4773	V16DRep3	1.077	V16D	V16DRep3_2	7	4	1.0061	1.0705	1.5654	0.974
2	D08	NKX3-1	4824	V16DRep3	1.126	V16D	V16DRep3_2	8	4	1.0856	1.0372	1.6366	0.9437
2	D09	NLRC4	58484	V16DRep3	1.204	V16D	V16DRep3_2	9	4	1.2409	0.9703	1.75	0.8828
2	D10	Gene15	Gene15	V16DRep3	1.339	V16D	V16DRep3_2	10	4	1.3397	0.9995	1.9462	0.9094
2	D11	NR2F1	7025	V16DRep3	1.42	V16D	V16DRep3_2	11	4	1.4394	0.9865	2.064	0.8976
2	E02	NR4A1	3164	V16DRep3	0.451	V16D	V16DRep3_2	2	5	0.5855	0.7703	0.6555	0.7009
2	E03	Gene5	Gene5	V16DRep3	0.8	V16D	V16DRep3_2	3	5	0.7042	1.136	1.1628	1.0336
2	F04	OTP-NTC	0	V16DRep3	0.688	V16D	V16DRep3_2	4	6	0.626	1.099	1	1
2	E04	PDLIM1	9124	V16DRep3	0.768	V16D	V16DRep3_2	4	5	0.8196	0.9371	1.1163	0.8526
2	E05	PEG10	23089	V16DRep3	0.853	V16D	V16DRep3_2	5	5	0.8379	1.0181	1.2398	0.9263
2	E06	PER1	5187	V16DRep3	0.893	V16D	V16DRep3_2	6	5	0.8753	1.0202	1.298	0.9282
2	E07	PER2	8864	V16DRep3	0.899	V16D	V16DRep3_2	7	5	0.9912	0.907	1.3067	0.8252
2	E08	PGM1	5236	V16DRep3	1.17	V16D	V16DRep3_2	8	5	1.1185	1.0461	1.7006	0.9518
2	E09	PHF19	26147	V16DRep3	1.174	V16D	V16DRep3_2	9	5	1.1881	0.9881	1.7064	0.8991
2	E10	PKLR	5313	V16DRep3	1.259	V16D	V16DRep3_2	10	5	1.2846	0.9801	1.8299	0.8917
2	E11	PMAIP1	5366	V16DRep3	1.462	V16D	V16DRep3_2	11	5	1.4531	1.0061	2.125	0.9155
2	F02	PPARD	5467	V16DRep3	0.677	V16D	V16DRep3_2	2	6	0.583	1.1612	0.984	1.0566
2	F03	PPM1J	333926	V16DRep3	0.4	V16D	V16DRep3_2	3	6	0.5167	0.7741	0.5814	0.7044
2	F05	PPP2R5B	5526	V16DRep3	0.686	V16D	V16DRep3_2	5	6	0.6067	1.1307	0.9971	1.0288
2	F06	PRDM15	63977	V16DRep3	0.508	V16D	V16DRep3_2	6	6	0.6086	0.8348	0.7384	0.7595
2	F07	PRTN3	5657	V16DRep3	0.817	V16D	V16DRep3_2	7	6	0.8317	0.9824	1.1875	0.8938
2	F08	PYCARD	29108	V16DRep3	1.148	V16D	V16DRep3_2	8	6	1.0783	1.0647	1.6686	0.9687
2	F09	RNF144B	255488	V16DRep3	1.042	V16D	V16DRep3_2	9	6	1.0883	0.9575	1.5145	0.8712
2	F10	Gene6	Gene6	V16DRep3	1.153	V16D	V16DRep3_2	10	6	1.1857	0.9724	1.6759	0.8848
2	F11	S100A2	6273	V16DRep3	1.4	V16D	V16DRep3_2	11	6	1.3717	1.0206	2.0349	0.9286
2	G02	SCN3B	55800	V16DRep3	0.748	V16D	V16DRep3_2	2	7	0.757	0.9882	1.0872	0.8991
2	G03	SERPINA1	5265	V16DRep3	0.566	V16D	V16DRep3_2	3	7	0.6159	0.919	0.8227	0.8362
2	G04	SERPINB5	5268	V16DRep3	0.669	V16D	V16DRep3_2	4	7	0.5636	1.1869	0.9724	1.08
2	G05	SFN	2810	V16DRep3	0.415	V16D	V16DRep3_2	5	7	0.5716	0.7261	0.6032	0.6606
2	G06	SFTPD	6441	V16DRep3	0.821	V16D	V16DRep3_2	6	7	0.6501	1.2629	1.1933	1.1491
2	G07	SH2D1A	4068	V16DRep3	0.758	V16D	V16DRep3_2	7	7	0.8219	0.9223	1.1017	0.8392
2	G08	SMAD3	4088	V16DRep3	1.047	V16D	V16DRep3_2	8	7	0.9896	1.058	1.5218	0.9627
2	G09	SMARCD3	6604	V16DRep3	1.063	V16D	V16DRep3_2	9	7	1.0956	0.9703	1.5451	0.8828
2	G10	SNAI1	6615	V16DRep3	1.203	V16D	V16DRep3_2	10	7	1.1922	1.0091	1.7485	0.9181
2	G11	SPP1	6696	V16DRep3	1.304	V16D	V16DRep3_2	11	7	1.324	0.9849	1.8953	0.8962
3	C04	KIF11	3832	MR49FRep1	0.305	MR49F	MR49FRep1_3	4	3	0.305	1	0.2428	1
3	B10	OTP-NTC	0	MR49FRep1	1.256	MR49F	MR49FRep1_3	10	2	1.256	1	1	1
3	B02	TAP1	6890	MR49FRep1	1.105	MR49F	MR49FRep1_3	2	2	1.105	1	0.8798	1
3	B03	TCF7L1	83439	MR49FRep1	0.638	MR49F	MR49FRep1_3	3	2	0.638	1	0.508	1
3	B04	TERT	7015	MR49FRep1	0.783	MR49F	MR49FRep1_3	4	2	0.783	1	0.6234	1
3	B05	TFF3	7033	MR49FRep1	0.894	MR49F	MR49FRep1_3	5	2	0.894	1	0.7118	1
3	B06	TGFA	7039	MR49FRep1	1.122	MR49F	MR49FRep1_3	6	2	1.122	1	0.8933	1
3	B07	TGFB1I1	7041	MR49FRep1	1.327	MR49F	MR49FRep1_3	7	2	1.327	1	1.0565	1
3	B08	Gene7	Gene7	MR49FRep1	1.365	MR49F	MR49FRep1_3	8	2	1.365	1	1.0868	1
3	B09	TIMP3	7078	MR49FRep1	0.942	MR49F	MR49FRep1_3	9	2	0.942	1	0.75	1
3	B11	Gene8	Gene8	MR49FRep1	1.108	MR49F	MR49FRep1_3	11	2	1.108	1	0.8822	1
3	C02	Gene16	Gene16	MR49FRep1	0.99	MR49F	MR49FRep1_3	2	3	0.99	1	0.7882	1
3	C03	TNFRSF10C	8794	MR49FRep1	0.599	MR49F	MR49FRep1_3	3	3	0.599	1	0.4769	1
3	C05	TNFRSF10D	8793	MR49FRep1	1.514	MR49F	MR49FRep1_3	5	3	1.514	1	1.2054	1
3	C06	TP53AIP1	63970	MR49FRep1	1.501	MR49F	MR49FRep1_3	6	3	1.501	1	1.1951	1
3	C07	TP53I3	9540	MR49FRep1	0.933	MR49F	MR49FRep1_3	7	3	0.933	1	0.7428	1
3	C08	TP73	7161	MR49FRep1	0.891	MR49F	MR49FRep1_3	8	3	0.891	1	0.7094	1
3	C09	TSPYL2	64061	MR49FRep1	1.357	MR49F	MR49FRep1_3	9	3	1.357	1	1.0804	1
3	C10	VCAN	1462	MR49FRep1	1.542	MR49F	MR49FRep1_3	10	3	1.542	1	1.2277	1
3	C11	WIPI1	55062	MR49FRep1	1.388	MR49F	MR49FRep1_3	11	3	1.388	1	1.1051	1
3	D02	ZBTB17	7709	MR49FRep1	1.096	MR49F	MR49FRep1_3	2	4	1.096	1	0.8726	1
3	D03	ZFP36L1	677	MR49FRep1	1.056	MR49F	MR49FRep1_3	3	4	1.056	1	0.8408	1
3	D04	ZNF516	9658	MR49FRep1	1.221	MR49F	MR49FRep1_3	4	4	1.221	1	0.9721	1
3	D05	Gene9	Gene9	MR49FRep1	1.172	MR49F	MR49FRep1_3	5	4	1.172	1	0.9331	1
3	C04	KIF11	3832	MR49FRep2	0.282	MR49F	MR49FRep2_3	4	3	0.282	1	0.2117	1
3	B10	OTP-NTC	0	MR49FRep2	1.332	MR49F	MR49FRep2_3	10	2	1.332	1	1	1
3	B02	TAP1	6890	MR49FRep2	0.998	MR49F	MR49FRep2_3	2	2	0.998	1	0.7492	1
3	B03	TCF7L1	83439	MR49FRep2	0.635	MR49F	MR49FRep2_3	3	2	0.635	1	0.4767	1
3	B04	TERT	7015	MR49FRep2	0.797	MR49F	MR49FRep2_3	4	2	0.797	1	0.5983	1
3	B05	TFF3	7033	MR49FRep2	0.857	MR49F	MR49FRep2_3	5	2	0.857	1	0.6434	1
3	B06	TGFA	7039	MR49FRep2	0.97	MR49F	MR49FRep2_3	6	2	0.97	1	0.7282	1
3	B07	TGFB1I1	7041	MR49FRep2	1.274	MR49F	MR49FRep2_3	7	2	1.274	1	0.9565	1
3	B08	Gene7	Gene7	MR49FRep2	1.1	MR49F	MR49FRep2_3	8	2	1.1	1	0.8258	1
3	B09	TIMP3	7078	MR49FRep2	0.811	MR49F	MR49FRep2_3	9	2	0.811	1	0.6089	1
3	B11	Gene8	Gene8	MR49FRep2	0.468	MR49F	MR49FRep2_3	11	2	0.468	1	0.3514	1
3	C02	Gene16	Gene16	MR49FRep2	0.959	MR49F	MR49FRep2_3	2	3	0.959	1	0.72	1
3	C03	TNFRSF10C	8794	MR49FRep2	0.493	MR49F	MR49FRep2_3	3	3	0.493	1	0.3701	1
3	C05	TNFRSF10D	8793	MR49FRep2	1.512	MR49F	MR49FRep2_3	5	3	1.512	1	1.1351	1
3	C06	TP53AIP1	63970	MR49FRep2	1.373	MR49F	MR49FRep2_3	6	3	1.373	1	1.0308	1
3	C07	TP53I3	9540	MR49FRep2	0.845	MR49F	MR49FRep2_3	7	3	0.845	1	0.6344	1
3	C08	TP73	7161	MR49FRep2	0.868	MR49F	MR49FRep2_3	8	3	0.868	1	0.6517	1
3	C09	TSPYL2	64061	MR49FRep2	1.496	MR49F	MR49FRep2_3	9	3	1.496	1	1.1231	1
3	C10	VCAN	1462	MR49FRep2	1.395	MR49F	MR49FRep2_3	10	3	1.395	1	1.0473	1
3	C11	WIPI1	55062	MR49FRep2	1.192	MR49F	MR49FRep2_3	11	3	1.192	1	0.8949	1
3	D02	ZBTB17	7709	MR49FRep2	1.111	MR49F	MR49FRep2_3	2	4	1.111	1	0.8341	1
3	D03	ZFP36L1	677	MR49FRep2	1.085	MR49F	MR49FRep2_3	3	4	1.085	1	0.8146	1
3	D04	ZNF516	9658	MR49FRep2	1.458	MR49F	MR49FRep2_3	4	4	1.458	1	1.0946	1
3	D05	Gene9	Gene9	MR49FRep2	1.356	MR49F	MR49FRep2_3	5	4	1.356	1	1.018	1
3	C04	KIF11	3832	MR49FRep3	0.233	MR49F	MR49FRep3_3	4	3	0.233	1	0	0
3	B02	TAP1	6890	MR49FRep3	0.683	MR49F	MR49FRep3_3	2	2	0.683	1	0	0
3	B03	TCF7L1	83439	MR49FRep3	0.674	MR49F	MR49FRep3_3	3	2	0.674	1	0	0
3	B04	TERT	7015	MR49FRep3	0.674	MR49F	MR49FRep3_3	4	2	0.674	1	0	0
3	B05	TFF3	7033	MR49FRep3	0.709	MR49F	MR49FRep3_3	5	2	0.709	1	0	0
3	B11	Gene8	Gene8	MR49FRep3	0.314	MR49F	MR49FRep3_3	11	2	0.2007	1.5645	0	0
3	C02	Gene16	Gene16	MR49FRep3	0.729	MR49F	MR49FRep3_3	2	3	0.729	1	0	0
3	C03	TNFRSF10C	8794	MR49FRep3	0.459	MR49F	MR49FRep3_3	3	3	0.459	1	0	0
3	C05	TNFRSF10D	8793	MR49FRep3	1.251	MR49F	MR49FRep3_3	5	3	1.251	1	0	0
3	C06	TP53AIP1	63970	MR49FRep3	1.122	MR49F	MR49FRep3_3	6	3	1.122	1	0	0
3	C07	TP53I3	9540	MR49FRep3	0.603	MR49F	MR49FRep3_3	7	3	0.603	1	0	0
3	C08	TP73	7161	MR49FRep3	0.54	MR49F	MR49FRep3_3	8	3	0.54	1	0	0
3	C09	TSPYL2	64061	MR49FRep3	0.871	MR49F	MR49FRep3_3	9	3	0.871	1	0	0
3	C10	VCAN	1462	MR49FRep3	0.798	MR49F	MR49FRep3_3	10	3	0.798	1	0	0
3	C11	WIPI1	55062	MR49FRep3	0.802	MR49F	MR49FRep3_3	11	3	0.8019	1.0001	0	0
3	D02	ZBTB17	7709	MR49FRep3	0.863	MR49F	MR49FRep3_3	2	4	0.863	1	0	0
3	D03	ZFP36L1	677	MR49FRep3	0.642	MR49F	MR49FRep3_3	3	4	0.642	1	0	0
3	D04	ZNF516	9658	MR49FRep3	0.844	MR49F	MR49FRep3_3	4	4	0.844	1	0	0
3	D05	Gene9	Gene9	MR49FRep3	1.055	MR49F	MR49FRep3_3	5	4	0.9735	1.0838	0	0
3	C04	KIF11	3832	V16DRep1	0.193	V16D	V16DRep1_3	4	3	0.193	1	0.157	1
3	B10	OTP-NTC	0	V16DRep1	1.229	V16D	V16DRep1_3	10	2	1.229	1	1	1
3	B02	TAP1	6890	V16DRep1	0.387	V16D	V16DRep1_3	2	2	0.387	1	0.3149	1
3	B03	TCF7L1	83439	V16DRep1	0.339	V16D	V16DRep1_3	3	2	0.339	1	0.2758	1
3	B04	TERT	7015	V16DRep1	0.332	V16D	V16DRep1_3	4	2	0.332	1	0.2701	1
3	B05	TFF3	7033	V16DRep1	0.443	V16D	V16DRep1_3	5	2	0.443	1	0.3605	1
3	B06	TGFA	7039	V16DRep1	0.71	V16D	V16DRep1_3	6	2	0.71	1	0.5777	1
3	B07	TGFB1I1	7041	V16DRep1	0.901	V16D	V16DRep1_3	7	2	0.901	1	0.7331	1
3	B08	Gene7	Gene7	V16DRep1	0.948	V16D	V16DRep1_3	8	2	0.948	1	0.7714	1
3	B09	TIMP3	7078	V16DRep1	0.924	V16D	V16DRep1_3	9	2	0.924	1	0.7518	1
3	B11	Gene8	Gene8	V16DRep1	1.343	V16D	V16DRep1_3	11	2	1.343	1	1.0928	1
3	C02	Gene16	Gene16	V16DRep1	0.605	V16D	V16DRep1_3	2	3	0.605	1	0.4923	1
3	C03	TNFRSF10C	8794	V16DRep1	0.442	V16D	V16DRep1_3	3	3	0.442	1	0.3596	1
3	C05	TNFRSF10D	8793	V16DRep1	1.41	V16D	V16DRep1_3	5	3	1.41	1	1.1473	1
3	C06	TP53AIP1	63970	V16DRep1	1.026	V16D	V16DRep1_3	6	3	1.026	1	0.8348	1
3	C07	TP53I3	9540	V16DRep1	1.007	V16D	V16DRep1_3	7	3	1.007	1	0.8194	1
3	C08	TP73	7161	V16DRep1	0.933	V16D	V16DRep1_3	8	3	0.933	1	0.7592	1
3	C09	TSPYL2	64061	V16DRep1	1.234	V16D	V16DRep1_3	9	3	1.234	1	1.0041	1
3	C10	VCAN	1462	V16DRep1	1.218	V16D	V16DRep1_3	10	3	1.218	1	0.991	1
3	C11	WIPI1	55062	V16DRep1	1.171	V16D	V16DRep1_3	11	3	1.171	1	0.9528	1
3	D02	ZBTB17	7709	V16DRep1	0.935	V16D	V16DRep1_3	2	4	0.935	1	0.7608	1
3	D03	ZFP36L1	677	V16DRep1	1.003	V16D	V16DRep1_3	3	4	1.003	1	0.8161	1
3	D04	ZNF516	9658	V16DRep1	0.937	V16D	V16DRep1_3	4	4	0.937	1	0.7624	1
3	D05	Gene9	Gene9	V16DRep1	0.963	V16D	V16DRep1_3	5	4	0.963	1	0.7836	1
3	C04	KIF11	3832	V16DRep2	0.163	V16D	V16DRep2_3	4	3	0.163	1	0.1436	1
3	B10	OTP-NTC	0	V16DRep2	1.135	V16D	V16DRep2_3	10	2	1.135	1	1	1
3	B02	TAP1	6890	V16DRep2	0.301	V16D	V16DRep2_3	2	2	0.301	1	0.2652	1
3	B03	TCF7L1	83439	V16DRep2	0.306	V16D	V16DRep2_3	3	2	0.306	1	0.2696	1
3	B04	TERT	7015	V16DRep2	0.354	V16D	V16DRep2_3	4	2	0.354	1	0.3119	1
3	B05	TFF3	7033	V16DRep2	0.295	V16D	V16DRep2_3	5	2	0.295	1	0.2599	1
3	B06	TGFA	7039	V16DRep2	0.693	V16D	V16DRep2_3	6	2	0.693	1	0.6106	1
3	B07	TGFB1I1	7041	V16DRep2	0.95	V16D	V16DRep2_3	7	2	0.95	1	0.837	1
3	B08	Gene7	Gene7	V16DRep2	0.963	V16D	V16DRep2_3	8	2	0.963	1	0.8485	1
3	B09	TIMP3	7078	V16DRep2	0.802	V16D	V16DRep2_3	9	2	0.802	1	0.7066	1
3	B11	Gene8	Gene8	V16DRep2	1.364	V16D	V16DRep2_3	11	2	1.364	1	1.2018	1
3	C02	Gene16	Gene16	V16DRep2	0.481	V16D	V16DRep2_3	2	3	0.481	1	0.4238	1
3	C03	TNFRSF10C	8794	V16DRep2	0.356	V16D	V16DRep2_3	3	3	0.356	1	0.3137	1
3	C05	TNFRSF10D	8793	V16DRep2	1.037	V16D	V16DRep2_3	5	3	1.037	1	0.9137	1
3	C06	TP53AIP1	63970	V16DRep2	0.828	V16D	V16DRep2_3	6	3	0.828	1	0.7295	1
3	C07	TP53I3	9540	V16DRep2	0.833	V16D	V16DRep2_3	7	3	0.833	1	0.7339	1
3	C08	TP73	7161	V16DRep2	0.794	V16D	V16DRep2_3	8	3	0.794	1	0.6996	1
3	C09	TSPYL2	64061	V16DRep2	1.059	V16D	V16DRep2_3	9	3	1.059	1	0.933	1
3	C10	VCAN	1462	V16DRep2	1.171	V16D	V16DRep2_3	10	3	1.171	1	1.0317	1
3	C11	WIPI1	55062	V16DRep2	1.309	V16D	V16DRep2_3	11	3	1.309	1	1.1533	1
3	D02	ZBTB17	7709	V16DRep2	0.869	V16D	V16DRep2_3	2	4	0.869	1	0.7656	1
3	D03	ZFP36L1	677	V16DRep2	1.103	V16D	V16DRep2_3	3	4	1.103	1	0.9718	1
3	D04	ZNF516	9658	V16DRep2	1.048	V16D	V16DRep2_3	4	4	1.048	1	0.9233	1
3	D05	Gene9	Gene9	V16DRep2	1.03	V16D	V16DRep2_3	5	4	1.03	1	0.9075	1
3	C04	KIF11	3832	V16DRep3	0.178	V16D	V16DRep3_3	4	3	0.178	1	0.1555	1
3	B10	OTP-NTC	0	V16DRep3	1.145	V16D	V16DRep3_3	10	2	1.145	1	1	1
3	B02	TAP1	6890	V16DRep3	0.344	V16D	V16DRep3_3	2	2	0.344	1	0.3004	1
3	B03	TCF7L1	83439	V16DRep3	0.323	V16D	V16DRep3_3	3	2	0.323	1	0.2821	1
3	B04	TERT	7015	V16DRep3	0.218	V16D	V16DRep3_3	4	2	0.218	1	0.1904	1
3	B05	TFF3	7033	V16DRep3	0.377	V16D	V16DRep3_3	5	2	0.377	1	0.3293	1
3	B06	TGFA	7039	V16DRep3	0.663	V16D	V16DRep3_3	6	2	0.663	1	0.579	1
3	B07	TGFB1I1	7041	V16DRep3	0.862	V16D	V16DRep3_3	7	2	0.862	1	0.7528	1
3	B08	Gene7	Gene7	V16DRep3	0.912	V16D	V16DRep3_3	8	2	0.912	1	0.7965	1
3	B09	TIMP3	7078	V16DRep3	0.817	V16D	V16DRep3_3	9	2	0.817	1	0.7135	1
3	B11	Gene8	Gene8	V16DRep3	1.264	V16D	V16DRep3_3	11	2	1.264	1	1.1039	1
3	C02	Gene16	Gene16	V16DRep3	0.358	V16D	V16DRep3_3	2	3	0.358	1	0.3127	1
3	C03	TNFRSF10C	8794	V16DRep3	0.346	V16D	V16DRep3_3	3	3	0.346	1	0.3022	1
3	C05	TNFRSF10D	8793	V16DRep3	1.097	V16D	V16DRep3_3	5	3	1.097	1	0.9581	1
3	C06	TP53AIP1	63970	V16DRep3	0.904	V16D	V16DRep3_3	6	3	0.904	1	0.7895	1
3	C07	TP53I3	9540	V16DRep3	0.854	V16D	V16DRep3_3	7	3	0.854	1	0.7459	1
3	C08	TP73	7161	V16DRep3	0.957	V16D	V16DRep3_3	8	3	0.957	1	0.8358	1
3	C09	TSPYL2	64061	V16DRep3	1.172	V16D	V16DRep3_3	9	3	1.172	1	1.0236	1
3	C10	VCAN	1462	V16DRep3	1.364	V16D	V16DRep3_3	10	3	1.364	1	1.1913	1
3	C11	WIPI1	55062	V16DRep3	1.143	V16D	V16DRep3_3	11	3	1.143	1	0.9983	1
3	D02	ZBTB17	7709	V16DRep3	0.749	V16D	V16DRep3_3	2	4	0.749	1	0.6541	1
3	D03	ZFP36L1	677	V16DRep3	0.897	V16D	V16DRep3_3	3	4	0.897	1	0.7834	1
3	D04	ZNF516	9658	V16DRep3	0.872	V16D	V16DRep3_3	4	4	0.872	1	0.7616	1
3	D05	Gene9	Gene9	V16DRep3	0.951	V16D	V16DRep3_3	5	4	0.951	1	0.8306	1
