# Supplementary material for: Integrative molecular network analysis identifies emergent enzalutamide resistance mechanisms in prostate cancer
Source: Oncotarget. 2017 Nov 20;8(67):111084–95. doi: 10.18632/oncotarget.22560 (PMC5762307; doi:10.18632/oncotarget.22560)
Supplement: Supplementary file 8 [file oncotarget-08-111084-s008.xlsx]

## Sheet: Sheet1
Supplementary Table 7. Statistics used to identify siRNA knockdown hits.
GeneSymbol	Gene symbol for gene tested in functional assay
MTSLoessNormNegCtrl	The MTS values normalized to the negative controls in their plate for MR49F
MTS Ratio	Ratio of normalized knock-down values for V16D as compared to MR49F
wilcoxPValues	Wilcoxon p-value for comparison of knock-down effect in V16D as compared to MR49F
wilcoxPValuesAdjust	Multiple comparison adjusted wilcoxon p-value
GeneSymbol	MTSLoessNormNegCtrl	MTS Ratio	wilcoxPValues	wilcoxPValuesAdjust
MYC	0.505	0.8311	0.04953	0.096
EDN2	0.6075	0.7642	0.04953	0.096
TP53I3	0.7124	0.7492	0.04953	0.096
ZFP36L1	0.7792	0.7395	0.04953	0.096
DDIT3	0.7903	0.8329	0.04953	0.096
ADIPOQ	0.7926	0.8442	0.04953	0.096
SFN	0.7983	1.2546	0.04953	0.096
NR4A1	0.817	1.1657	0.04953	0.096
DDIT4	0.8222	0.8446	0.04953	0.096
CEBPA	0.8372	0.8691	0.04953	0.096
AR	0.8596	0.6834	0.04953	0.096
PPM1J	0.8606	1.2219	0.04953	0.096
CEBPD	0.8688	0.9363	0.04953	0.096
CASP1	0.8741	0.9373	0.04953	0.096
CASP10	0.8774	0.9045	0.04953	0.096
CEBPB	0.8826	0.9015	0.04953	0.096
AIFM2	0.8887	0.91	0.04953	0.096
ADA	0.8905	0.8695	0.04953	0.096
PER2	0.9156	1.1227	0.04953	0.096
BHLHE41	0.9192	0.9525	0.04953	0.096
PRDM15	0.9236	1.2161	0.04953	0.096
CAV1	0.9469	0.8583	0.04953	0.096
SCN3B	0.9566	1.064	0.04953	0.096
EBF1	0.9736	0.8869	0.04953	0.096
DNAJB9	0.9764	0.8519	0.04953	0.096
GPX2	0.9866	1.1014	0.04953	0.096
EPHA2	0.9962	1.058	0.04953	0.096
SH2D1A	1.014	1.2083	0.04953	0.096
TAP1	1.0271	0.7731	0.04953	0.096
CDKN2B	1.0358	0.9816	0.04953	0.096
LBP	1.058	1.1583	0.04953	0.096
GDF15	1.0677	1.215	0.04953	0.096
SNAI1	1.0686	1.1638	0.04953	0.096
S100A2	1.0857	1.1691	0.04953	0.096
PYCARD	1.1133	1.1493	0.04953	0.096
KLF5	1.2713	1.0827	0.04953	0.096
TIMP3	0.6544	0.8154	0.08326	0.157
TNFRSF10C	0.6678	0.8912	0.12663	0.202
PMAIP1	0.8183	0.8939	0.12663	0.202
DUSP5	0.8737	1.0957	0.12663	0.202
AICDA	0.9845	1.0369	0.12663	0.202
PER1	0.9896	1.0661	0.12663	0.202
FAS	1.0622	0.8971	0.12663	0.202
BCAT1	0.8572	0.9865	0.27523	0.363
BHLHE40	0.9012	0.9147	0.27523	0.363
BCL2L14	0.9043	0.8378	0.27523	0.363
HIC1	0.9437	1.0436	0.27523	0.363
NKX3-1	0.949	1.0119	0.27523	0.363
PEG10	0.9547	1.0306	0.27523	0.363
VCAN	1.0035	0.9726	0.27523	0.363
EDEM1	1.0254	0.9616	0.27523	0.363
GREB1	1.0732	1.0582	0.27523	0.363
PPP2R5B	1.0894	1.059	0.27523	0.363
TERT	0.7766	1.1225	0.51269	0.56
RNF144B	0.8592	0.9862	0.51269	0.56
HMGCS2	0.9148	1.0216	0.51269	0.56
SPP1	0.9198	1.0264	0.51269	0.56
ABCB1	0.9313	1.0111	0.51269	0.56
WIPI1	0.9341	0.9809	0.51269	0.56
TSPYL2	0.996	0.9614	0.51269	0.56
SERPINB5	1.0647	1.0103	0.51269	0.56
NDRG1	1.0826	1.032	0.51269	0.56
TP53AIP1	1.3193	1.219	0.51269	0.56
KIF11	0.4004	1.271	0.62721	0.667
NLRC4	0.8794	0.9961	0.82726	0.827
EGR2	1.0508	0.988	0.82726	0.827
APC	1.1588	1.0299	0.82726	0.827
